# Supplementary material for: Heteromorphic ZZ/ZW sex chromosomes sharing gene content with mammalian XX/XY are conserved in Madagascan chameleons of the genus Furcifer
Source: Sci Rep. 2024 Feb 28;14:4898. doi: 10.1038/s41598-024-55431-9 (PMC10901801; doi:10.1038/s41598-024-55431-9)
Supplement: Supplementary file 2 — Supplementary Table 1. [file 41598_2024_55431_MOESM2_ESM.xlsx]

## Sheet: Φύλλο1
Table S1: Geneious Prime mapping parameters.
Command	Parameters
Fine Tuning	Iterate up to 5 times
Map multiple best matches	To all
Minimum overlap	50 bp
Minimum overlap identity	0.7
Word length	15
Index word length	15
Maximum mismatches per read	0.3
Maximum Ambiguity	4
