# Supplementary material for: Heteromorphic ZZ/ZW sex chromosomes sharing gene content with mammalian XX/XY are conserved in Madagascan chameleons of the genus Furcifer
Source: Sci Rep. 2024 Feb 28;14:4898. doi: 10.1038/s41598-024-55431-9 (PMC10901801; doi:10.1038/s41598-024-55431-9)
Supplement: Supplementary file 3 — Supplementary Table 2. [file 41598_2024_55431_MOESM3_ESM.xlsx]

## Sheet: microdissection
Table S2: Analysis of microdissected sex chromosomes.
Position at:	Anolis carolinensis			Podarcis muralis				Galllus gallus				Furcifer chameleons
Genes	scaffold	start	end	scaffold	chr	start	end	scaffold	chr	start	end	Z chromosome
dpf2	NW_003340646.1	502	7429	NC_041327.1	16	15470987	15497949	NC_006088.5	1	938571	939817	pseudoautosomal or gametolog
b4galt3	NW_003339328.1	79427	99272	NC_041327.1	16	11565247	11576947	NC_006088.5	1	81408654	81422638	pseudoautosomal or gametolog
slc25a6	3	113241438	113251085	NC_041315.1	4	73281703	73288093	NC_006088.5	1	130453455	130456984	pseudoautosomal or gametolog
cul4a	3	106014239	106054558	NC_041315.1	4	80746270	80781143	NC_006088.5	1	138854760	138890354	pseudoautosomal or gametolog
rap2a	3	86073604	86098886	NC_041315.1	4	96243814	96262735	NC_006088.5	1	146711365	146744388	pseudoautosomal or gametolog
slitrk1	3	93916398	93920421	NC_041315.1	4	89572857	89578359	NC_006088.5	1	152610299	152618350	pseudoautosomal or gametolog
klhl1	3	81489448	81690820	NC_041315.1	4	99687436	99831263	NC_006088.5	1	159079009	159298796	pseudoautosomal or gametolog
pcdh9	3	78719876	79709493	NC_041315.1	4	101053100	101898255	NC_006088.5	1	160443650	161152789	pseudoautosomal or gametolog
fndc3a	NW_003338749.1	2201280	2255918	NC_041330.1	Z	27581820	27637602	NC_006088.5	1	170318524	170431952	pseudoautosomal or gametolog
usp12	NW_003338853.1	1001607	1037018	NC_041315.1	4	26694450	26716507	NC_006088.5	1	177672601	177709050	pseudoautosomal or gametolog
zc3h12c	3	186345113	186397739	NC_041315.1	4	23864822	23917202	NC_006088.5	1	180981934	181027936	pseudoautosomal or gametolog
rab6a	NW_003339531.1	92312	113988	NC_041315.1	4	7395752	7461096	NC_006088.5	1	196157062	196221090	pseudoautosomal or gametolog
rhog	NW_003339447.1	130271	132801	NC_041315.1	4	4000553	4029228	NC_006088.5	1	197092912	197097271	pseudoautosomal or gametolog
pacs1	NW_003339066.1	136764	194306	NC_041327.1	16	11201678	11296405	NC_006090.5	3	4309737	4352768	pseudoautosomal or gametolog
actr2	1	124520388	124547476	NC_041314.1	3	6035789	6063556	NC_006090.5	3	10612592	10631056	pseudoautosomal or gametolog
tmem151b	1	228034866	228042935	NC_041314.1	3	85402730	85426774	NC_006090.5	3	30352947	30367464	pseudoautosomal or gametolog
ezr	1	212679026	212728770	NC_041314.1	3	69807254	69845775	NC_006090.5	3	52201405	52238024	pseudoautosomal or gametolog
rhob	1	155258500	155262309	NC_041314.1	3	18732180	18734954	NC_006090.5	3	101681373	101683700	pseudoautosomal or gametolog
zc4h2	NW_003338923.1	782778	793892	NC_041330.1	Z	23602078	23616924	NC_006091.5	4	65888	81494	pseudoautosomal or gametolog
zc3h12b	NW_003338923.1	753752	780172	NC_041330.1	Z	23623534	23660756	NC_006091.5	4	83007	100791	pseudoautosomal or gametolog
las1l	NW_003338923.1	731372	753550	NC_041330.1	Z	23662740	23701575	NC_006091.5	4	102373	128172	pseudoautosomal or gametolog
msn	NW_003339012.1	516883	532406	NC_041330.1	Z	20224259	20302051	NC_006091.5	4	148089	187947	pseudoautosomal or gametolog
heph	NW_003339012.1	664595	690024	NC_041330.1	Z	20585518	20632732	NC_006091.5	4	297492	321556	pseudoautosomal or gametolog
ar	NW_003339012.1	176252	349975					NC_006091.5	4	451907	496068	pseudoautosomal or gametolog
efnb1	NW_003340661.1	12254	15670	NC_041330.1	Z	18824649	18892427	NC_006091.5	4	1022718	1070879	pseudoautosomal or gametolog
arr3	NW_003339576.1	4164	20740	NC_041330.1	Z	18645846	18660615	NC_006091.5	4	1239933	1254919	pseudoautosomal or gametolog
cysltr1	NW_003338749.1	2178407	2187026	NC_041330.1	Z	27700161	27719983	NC_006091.5	4	1345991	1363323	pseudoautosomal or gametolog
gpr174	NW_003339075.1	217554	226111	NC_041330.1	Z	27940780	27949947	NC_006091.5	4	1453868	1459824	pseudoautosomal or gametolog
itm2a	NW_003339075.1	180922	191083	NC_041330.1	Z	27958682	27972461	NC_006091.5	4	1468932	1477914	pseudoautosomal or gametolog
tbx22	NW_003339075.1	62187	72966	NC_041330.1	Z	28111603	28136046	NC_006091.5	4	1505219	1510388	pseudoautosomal or gametolog
chmp1b	NW_003339075.1	14619	22248	NC_041330.1	Z	28219530	28231151	NC_006091.5	4	1522246	1528803	pseudoautosomal or gametolog
enox2	NW_003338998.1	275977	300049					NC_006091.5	4	1529740	1553529	pseudoautosomal or gametolog
gpr119	NW_003338998.1	302331	304116					NC_006091.5	4	1555576	1556617	pseudoautosomal or gametolog
slc25a14	NW_003338998.1	304857	318303	NC_041330.1	Z	32373179	32386067	NC_006091.5	4	1557649	1564536	pseudoautosomal or gametolog
mars2	NW_003338998.1	340544	347191	NC_041330.1	Z	32329692	32336955	NC_006091.5	4	1573608	1576654	pseudoautosomal or gametolog
aifm1	NW_003338998.1	347376	363378	NC_041330.1	Z	32305246	32329631	NC_006091.5	4	1576772	1588476	pseudoautosomal or gametolog
bcorl1	NW_003338998.1	362482	404053	NC_041330.1	Z	32254467	32299722	NC_006091.5	4	1589962	1611260	pseudoautosomal or gametolog
utp14a	NW_003338998.1	409544	424143	NC_041330.1	Z	32210982	32233544	NC_006091.5	4	1616812	1622223	pseudoautosomal or gametolog
zdhhc9	NW_003338998.1	424573	435114	NC_041330.1	Z	32187673	32210412	NC_006091.5	4	1622494	1632677	pseudoautosomal or gametolog
sash3	NW_003338998.1	437348	459438	NC_041330.1	Z	32175304	32187126	NC_006091.5	4	1633931	1638089	pseudoautosomal or gametolog
ocrl	NW_003338998.1	586353	615088	NC_041330.1	Z	31979665	32007234	NC_006091.5	4	1648820	1669071	pseudoautosomal or gametolog
pin4	NW_003343095.1	1752	6259	NC_041330.1	Z	32512819	32516187	NC_006091.5	4	1675562	1676275	pseudoautosomal or gametolog
nhsl2	NW_003339150.1	24277	71898	NC_041330.1	Z	31533590	31595229	NC_006091.5	4	1677613	1695932	pseudoautosomal or gametolog
mid2	NW_003338998.1	674181	723357	NC_041330.1	Z	31723332	31915710	NC_006091.5	4	1723277	1771519	pseudoautosomal or gametolog
faah2	NW_003339075.1	439353	466445	NC_041330.1	Z	31410403	31425417	NC_006091.5	4	1811783	1816800	pseudoautosomal or gametolog
dgkk	NW_003339124.1	61356	126874					NC_006091.5	4	1837548	1850635	pseudoautosomal or gametolog
bmp15	NW_003340234.1	15897	20852					NC_006091.5	4	1860090	1862633	pseudoautosomal or gametolog
pih1d3	NW_003339233.1	2815	5995	NC_041313.1	2	119920735	119929520	NC_006091.5	4	1905206	1913527	pseudoautosomal or gametolog
glra4	NW_003339233.1	127008	143283					NC_006091.5	4	2009696	2017636	pseudoautosomal or gametolog
gla	NW_003338998.1	253870	258578	NC_041330.1	Z	32523261	32536212	NC_006091.5	4	2019986	2025235	pseudoautosomal or gametolog
btk	NW_003338998.1	233753	245930	NC_041330.1	Z	32544763	32584108	NC_006091.5	4	2028048	2039549	pseudoautosomal or gametolog
drp2	NW_003338998.1	104148	194211	NC_041330.1	Z	32633163	32686858	NC_006091.5	4	2055786	2075482	pseudoautosomal or gametolog
tmem35a	NW_003338998.1	74856	83204	NC_041330.1	Z	32734369	32753187	NC_006091.5	4	2097944	2101192	pseudoautosomal or gametolog
dkc1	NW_003338749.1	2094140	2108403	NC_041330.1	Z	31195273	31212357	NC_006091.5	4	2116618	2125791	pseudoautosomal or gametolog
mpp1	NW_003338749.1	2110952	2142265	NC_041330.1	Z	31214950	31246900	NC_006091.5	4	2126107	2140764	pseudoautosomal or gametolog
f8	NW_003339075.1	344069	373599	NC_041330.1	Z	31263258	31340490	NC_006091.5	4	2144770	2164427	pseudoautosomal or gametolog
mtcp1	NW_003339075.1	418984	426195	NC_041330.1	Z	31358742	31362388	NC_006091.5	4	2176676	2185465	pseudoautosomal or gametolog
brcc3	NW_003339075.1	426197	431574	NC_041330.1	Z	31363793	31376960	NC_006091.5	4	2185738	2189982	pseudoautosomal or gametolog
ogt	NW_003339146.1	2539	25670	NC_041330.1	Z	50462362	50536633	NC_006091.5	4	2199298	2217220	pseudoautosomal or gametolog
nono	NW_003339146.1	126407	135367	NC_041330.1	Z	46545675	46558379	NC_006091.5	4	2268811	2283610	pseudoautosomal or gametolog
zmym3	NW_003339146.1	142772	176682	NC_041330.1	Z	46576474	46605687	NC_006091.5	4	2282931	2314068	pseudoautosomal or gametolog
med12	NW_003339146.1	297874	342429	NC_041330.1	Z	46778448	46828156	NC_006091.5	4	2355182	2389781	pseudoautosomal or gametolog
foxo4	NW_003339305.1	160006	179969	NC_041330.1	Z	47184264	47213231	NC_006091.5	4	2402024	2418838	pseudoautosomal or gametolog
snx12	NW_003339305.1	135373	157689	NC_041330.1	Z	47170095	47180461	NC_006091.5	4	2419427	2423501	pseudoautosomal or gametolog
slc7a3	NW_003339305.1	81850	130339	NC_041330.1	Z	47106175	47141160	NC_006091.5	4	2428079	2435625	pseudoautosomal or gametolog
tex11	NW_003339305.1	51736	73465	NC_041330.1	Z	47048462	47094743	NC_006091.5	4	2443165	2469497	pseudoautosomal or gametolog
gdpd2	NW_003339305.1	183951	204759	NC_041330.1	Z	47219196	47244382	NC_006091.5	4	2531208	2547689	pseudoautosomal or gametolog
lrch2	NW_003338950.1	677219	720737	NC_041330.1	Z	47678809	47735485	NC_006091.5	4	2858682	2898945	pseudoautosomal or gametolog
pls3	NW_003338950.1	533408	616209	NC_041330.1	Z	47807123	47868844	NC_006091.5	4	2950476	2994941	pseudoautosomal or gametolog
slc6a14	NW_003338950.1	429470	465569	NC_041330.1	Z	48013466	48040711	NC_006091.5	4	3040422	3057239	pseudoautosomal or gametolog
wdr44	NW_003338950.1	151347	197908	NC_041330.1	Z	48337346	48383696	NC_006091.5	4	3291059	3311603	pseudoautosomal or gametolog
stk26	NW_003339327.1	22901	59098	NC_041330.1	Z	48622031	48671413	NC_006091.5	4	3425524	3453523	pseudoautosomal or gametolog
frmd7	NW_003339327.1	60084	84132	NC_041330.1	Z	48670821	48699880	NC_006091.5	4	3452813	3467605	pseudoautosomal or gametolog
rap2c	NW_003339327.1	91359	99479	NC_041330.1	Z	48717099	48724917	NC_006091.5	4	3473459	3480395	pseudoautosomal or gametolog
mbnl3	NW_003339327.1	129459	188077	NC_041330.1	Z	48746240	48881339	NC_006091.5	4	3489980	3579836	pseudoautosomal or gametolog
phf6	NW_003339308.1	206697	220969	NC_041330.1	Z	49882360	49903624	NC_006091.5	4	3991934	4017107	pseudoautosomal or gametolog
mospd1	NW_003339308.1	97666	110255	NC_041330.1	Z	50183944	50193928	NC_006091.5	4	4097516	4111725	pseudoautosomal or gametolog
mmgt1	NW_003339308.1	49971	57729	NC_041330.1	Z	50061117	50075971	NC_006091.5	4	4174113	4178855	pseudoautosomal or gametolog
slc9a6	NW_003339308.1	3970	43918	NC_041330.1	Z	50004331	50047997	NC_006091.5	4	4178830	4197053	pseudoautosomal or gametolog
fhl1	NW_003339109.1	5481	18970	NC_041330.1	Z	50232138	50290700	NC_006091.5	4	4194886	4231441	pseudoautosomal or gametolog
map7d3	NW_003339109.1	19705	62030	NC_041330.1	Z	50307199	50412705	NC_006091.5	4	4232244	4269612	pseudoautosomal or gametolog
htatsf1	NW_003339109.1	152755	162462	NC_041330.1	Z	46423120	46443163	NC_006091.5	4	4332368	4347288	pseudoautosomal or gametolog
vgll1	NW_003339109.1	167250	187955	NC_041330.1	Z	46404282	46418551	NC_006091.5	4	4345205	4354665	pseudoautosomal or gametolog
arhgef6	NW_003339109.1	246202	320888	NC_041330.1	Z	46272553	46334544	NC_006091.5	4	4373073	4404256	pseudoautosomal or gametolog
rbmx	NW_003339109.1	324019	337767	NC_041330.1	Z	46223037	46235800	NC_006091.5	4	4410304	4421102	pseudoautosomal or gametolog
mcf2	NW_003339241.1	1646	70574	NC_041330.1	Z	45275808	45350116	NC_006091.5	4	5023347	5073394	pseudoautosomal or gametolog
diaph2	NW_003338934.1	264628	329356	NC_041330.1	Z	34467187	34834708	NC_006091.5	4	5795865	5955653	pseudoautosomal or gametolog
klhl4	NW_003338956.1	145983	185687	NC_041330.1	Z	38295047	38336865	NC_006091.5	4	8078240	8112070	pseudoautosomal or gametolog
dach2	NW_003338749.1	1315287	1616185	NC_041330.1	Z	29962902	30296665	NC_006091.5	4	8276665	8544653	pseudoautosomal or gametolog
chm	NW_003338749.1	1226685	1282150	NC_041330.1	Z	29856018	29931456	NC_006091.5	4	8558133	8617479	pseudoautosomal or gametolog
pof1b	NW_003338749.1	1130971	1166833	NC_041330.1	Z	29732810	29775282	NC_006091.5	4	8656746	8673710	pseudoautosomal or gametolog
znf711	NW_003338749.1	1111195	1128883	NC_041330.1	Z	29704135	29728418	NC_006091.5	4	8672550	8695985	pseudoautosomal or gametolog
apool	NW_003338749.1	1076252	1087234	NC_041330.1	Z	29638340	29658995	NC_006091.5	4	8703267	8732413	pseudoautosomal or gametolog
hdx	NW_003338749.1	703255	743654	NC_041330.1	Z	29211244	29256463	NC_006091.5	4	8925978	8968589	pseudoautosomal or gametolog
rps6ka6	NW_003338749.1	595004	655498	NC_041330.1	Z	29083665	29141182	NC_006091.5	4	8986476	9026786	pseudoautosomal or gametolog
sh3bgrl	NW_003338749.1	19949	52060	NC_041330.1	Z	28464746	28552712	NC_006091.5	4	9342725	9373476	pseudoautosomal or gametolog
hmgn5	NW_003338749.1	1080	11673					NC_006091.5	4	9382554	9391441	pseudoautosomal or gametolog
brwd3	NW_003339373.1	132229	162913	NC_041330.1	Z	28384064	28464751	NC_006091.5	4	9404419	9464999	pseudoautosomal or gametolog
clcn5	NW_003339124.1	172368	208014					NC_006091.5	4	9540599	9582512	pseudoautosomal or gametolog
slitrk4	NW_003341998.1	3229	8084	NC_041330.1	Z	44122705	44130597	NC_006091.5	4	9898694	9908207	pseudoautosomal or gametolog
tmlhe	NW_003338749.1	2073614	2084135	NC_041330.1	Z	30873538	30901622	NC_006091.5	4	10995970	11017060	pseudoautosomal or gametolog
spry3	NW_003338749.1	2020580	2039381	NC_041330.1	Z	30814360	30826945	NC_006091.5	4	11023816	11034674	pseudoautosomal or gametolog
vamp7	NW_003338749.1	1802808	1812315	NC_041330.1	Z	30528030	30543649	NC_006091.5	4	11177104	11197195	pseudoautosomal or gametolog
nsdhl	NW_003338749.1	1704810	1711710	NC_041330.1	Z	30409442	30420754	NC_006091.5	4	11273074	11283628	pseudoautosomal or gametolog
cetn2	NW_003338749.1	1699927	1704604	NC_041330.1	Z	30401282	30409241	NC_006091.5	4	11283946	11288350	pseudoautosomal or gametolog
mtmr8	NW_003339422.1	4873	23328	NC_041330.1	Z	23199222	23233293	NC_006091.5	4	11625916	11649930	pseudoautosomal or gametolog
asb12	NW_003339422.1	55518	65017	NC_041330.1	Z	23164876	23174520	NC_006091.5	4	11651772	11659535	pseudoautosomal or gametolog
amer1	NW_003339422.1	35837	46252	NC_041330.1	Z	23136920	23147693	NC_006091.5	4	11661212	11677594	pseudoautosomal or gametolog
slc16a2	NW_003339360.1	65660	86693	NC_041330.1	Z	21984050	22079436	NC_006091.5	4	12310370	12330817	pseudoautosomal or gametolog
rlim	NW_003339360.1	107375	118466	NC_041330.1	Z	21933332	21952019	NC_006091.5	4	12338165	12356466	pseudoautosomal or gametolog
kiaa2022	NW_003339360.1	144188	157147					NC_006091.5	4	12370028	12497316	pseudoautosomal or gametolog
abcb7	NW_003339372.1	7861	73352	NC_041330.1	Z	21593687	21643449	NC_006091.5	4	12509698	12557249	pseudoautosomal or gametolog
uprt	NW_003339372.1	73905	84294	NC_041330.1	Z	21558717	21579614	NC_006091.5	4	12557477	12569504	pseudoautosomal or gametolog
fgf16	NW_003338967.1	838696	846254	NC_041330.1	Z	21154197	21178060	NC_006091.5	4	12790680	12801083	pseudoautosomal or gametolog
atrx	NW_003338967.1	782373	836909	NC_041330.1	Z	21052070	21144574	NC_006091.5	4	12806284	12883792	pseudoautosomal or gametolog
magt1	NW_003338967.1	770716	779943	NC_041330.1	Z	21001193	21014649	NC_006091.5	4	12887294	12901122	pseudoautosomal or gametolog
pgk1	NW_003339012.1	735676	750002	NC_041330.1	Z	20767489	20790644	NC_006091.5	4	12925824	12949330	pseudoautosomal or gametolog
amot	NW_003338967.1	643091	686017	NC_041330.1	Z	20804180	20876281	NC_006091.5	4	12953994	13017115	pseudoautosomal or gametolog
trpc5	NW_003338923.1	529186	653532	NC_041330.1	Z	23855869	24038528	NC_006091.5	4	13050471	13147083	pseudoautosomal or gametolog
capn6	NW_003338923.1	265725	322595	NC_041330.1	Z	24348870	24420325	NC_006091.5	4	13325439	13385658	pseudoautosomal or gametolog
pak3	NW_003338923.1	167501	258121	NC_041330.1	Z	24438788	24580715	NC_006091.5	4	13385202	13494795	pseudoautosomal or gametolog
chrdl1	NW_003338923.1	124827	153075	NC_041330.1	Z	24598185	24641431	NC_006091.5	4	13511411	13553413	pseudoautosomal or gametolog
ammecr1	NW_003338923.1	17384	89055	NC_041330.1	Z	24712703	24804907	NC_006091.5	4	13620479	13692823	pseudoautosomal or gametolog
acsl4	NW_003338749.1	4350558	4410874	NC_041330.1	Z	24923121	24968446	NC_006091.5	4	13761390	13797695	pseudoautosomal or gametolog
irs4	NW_003338749.1	4284342	4299703	NC_041330.1	Z	25094454	25119031	NC_006091.5	4	13876324	13898004	pseudoautosomal or gametolog
col4a5	NW_003338749.1	4146808	4273586	NC_041330.1	Z	25142279	25277008	NC_006091.5	4	13901306	13980749	pseudoautosomal or gametolog
atg4a	NW_003338749.1	3971154	3987336	NC_041330.1	Z	25451075	25472663	NC_006091.5	4	14102214	14114366	pseudoautosomal or gametolog
psmd10	NW_003338749.1	3967131	3970976	NC_041330.1	Z	25473020	25482261	NC_006091.5	4	14114489	14117324	pseudoautosomal or gametolog
gab3	NW_003338749.1	3862559	3919543	NC_041330.1	Z	25533943	25613845	NC_006091.5	4	14251884	14306786	pseudoautosomal or gametolog
smarca1	NW_003338749.1	3716724	3747159	NC_041330.1	Z	25794556	25847167	NC_006091.5	4	14314448	14342919	pseudoautosomal or gametolog
tenm1	NW_003338749.1	2315477	2560040	NC_041330.1	Z	27083026	27506130	NC_006091.5	4	15205742	15529114	pseudoautosomal or gametolog
stag2	NW_003338956.1	74072	95445	NC_041330.1	Z	38416360	38480353	NC_006091.5	4	15571397	15644314	pseudoautosomal or gametolog
xiap	NW_003338956.1	44734	54470	NC_041330.1	Z	38490577	38510903	NC_006091.5	4	15652749	15672807	pseudoautosomal or gametolog
thoc2	NW_003338956.1	4460	43720					NC_006091.5	4	15682511	15735421	pseudoautosomal or gametolog
gria3	NW_003339069.1	380318	511415	NC_041330.1	Z	38601480	38808704	NC_006091.5	4	15743014	15884972	pseudoautosomal or gametolog
mcts1	NW_003339386.1	33677	40392	NC_041330.1	Z	39515115	39522836	NC_006091.5	4	16384954	16392362	pseudoautosomal or gametolog
cul4b	NW_003339386.1	6360	28600	NC_041330.1	Z	39531446	39564875	NC_006091.5	4	16393714	16417585	pseudoautosomal or gametolog
zbtb33	NW_003339498.1	57079	64706					NC_006091.5	4	16474637	16483306	pseudoautosomal or gametolog
nkap	NW_003339498.1	64803	71964	NC_041330.1	Z	39688885	39700260	NC_006091.5	4	16483353	16488072	pseudoautosomal or gametolog
upf3b	NW_003339498.1	90589	100482	NC_041330.1	Z	39730092	39742423	NC_006091.5	4	16494252	16501210	pseudoautosomal or gametolog
rpl39	NW_003339498.1	103086	107554	NC_041330.1	Z	39750614	39753998	NC_006091.5	4	16502048	16504312	pseudoautosomal or gametolog
nkrf	NW_003339791.1	49594	53593	NC_041330.1	Z	39829060	39838241	NC_006091.5	4	16533304	16541599	pseudoautosomal or gametolog
ube2a	NW_003339791.1	55073	60319	NC_041330.1	Z	39840420	39850472	NC_006091.5	4	16545645	16552198	pseudoautosomal or gametolog
slc25a5	NW_003339840.1	40758	53066	NC_041330.1	Z	39886292	39892061	NC_006091.5	4	16561047	16563041	pseudoautosomal or gametolog
pgrmc1	NW_003339840.1	499	3874	NC_041330.1	Z	39956346	39963716	NC_006091.5	4	16608757	16614220	pseudoautosomal or gametolog
fam199x	NW_003339012.1	766706	770558	NC_041330.1	Z	40165467	40177403	NC_006091.5	4	16731354	16743442	pseudoautosomal or gametolog
pasd1	NW_003338857.1	473285	522083	NC_041330.1	Z	41200720	41299334	NC_006091.5	4	17403671	17492878	pseudoautosomal or gametolog
vma21	NW_003338857.1	585173	592954	NC_041330.1	Z	41373042	41381279	NC_006091.5	4	17504433	17509306	pseudoautosomal or gametolog
hmgb3	NW_003338857.1	663828	672055	NC_041330.1	Z	41575808	41586029	NC_006091.5	4	17646723	17651426	pseudoautosomal or gametolog
cd99l2	NW_003338857.1	718588	742239	NC_041330.1	Z	41630173	41700851	NC_006091.5	4	17685286	17703420	pseudoautosomal or gametolog
mtm1	NW_003338857.1	795628	815573	NC_041330.1	Z	41758965	41802065	NC_006091.5	4	17740070	17781487	pseudoautosomal or gametolog
mamld1	NW_003338857.1	826979	927271	NC_041330.1	Z	41813566	41933936	NC_006091.5	4	17793217	17870027	pseudoautosomal or gametolog
aff2	NW_003338857.1	1146955	1383898	NC_041330.1	Z	42378483	42764486	NC_006091.5	4	18180931	18535921	pseudoautosomal or gametolog
fmr1	NW_003340169.1	7582	23199	NC_041330.1	Z	42934611	42962192	NC_006091.5	4	18648232	18702755	pseudoautosomal or gametolog
slc25a4	5	113005710	113017360	NC_041320.1	9	26983832	26988281	NC_006091.5	4	39355760	39358582	pseudoautosomal or gametolog
hmgb2	3	144518701	144524410	NC_041320.1	9	31513754	31517874	NC_006091.5	4	43290644	43292707	pseudoautosomal or gametolog
ehd4	1	40545769	40570775	NC_041312.1	1	45273604	45299339	NC_006092.5	5	25528191	25551896	pseudoautosomal or gametolog
foxg1	1	27433853	27435987	NC_041312.1	1	37600019	37603337	NC_006092.5	5	33732830	33741745	pseudoautosomal or gametolog
six6	NW_003338808.1	932260	950828	NC_041312.1	1	9054913	9069876	NC_006092.5	5	54616455	54619257	pseudoautosomal or gametolog
pls1	3	21763594	21832342	NC_041316.1	5	72498537	72553276	NC_006096.5	9	10648393	10686789	pseudoautosomal or gametolog
zic1	3	19987203	19993509	NC_041316.1	5	74488438	74493630	NC_006096.5	9	12074944	12078463	pseudoautosomal or gametolog
dlg1	NW_003339305.1	1993	49090	NC_041316.1	5	100239493	100318467	NC_006096.5	9	12636680	12768981	pseudoautosomal or gametolog
rap2b	3	17061356	17062554	NC_041316.1	5	77168112	77171049	NC_006096.5	9	23486872	23490600	pseudoautosomal or gametolog
mbnl1	3	17435310	17654398	NC_041316.1	5	76665577	76849467	NC_006096.5	9	23531319	23579497	pseudoautosomal or gametolog
rab11a	NW_003339050.1	391912	411150	NC_041325.1	14	25755278	25775676	NC_006097.5	10	18589408	18605531	pseudoautosomal or gametolog
smad6	NW_003339014.1	205337	241206	NC_041325.1	14	26363307	26424001	NC_006097.5	10	19114126	19141544	pseudoautosomal or gametolog
gnrhr	NW_003338939.1	154759	160408					NC_006097.5	10	20425797	20428105	pseudoautosomal or gametolog
ints5	NW_003343298.1	1253	5475	NC_041327.1	16	12147897	12155675	NC_006099.5	12	20327508	20330446	pseudoautosomal or gametolog
rpl26l1	2	124476935	124483622	NC_041313.1	2	50930570	50938207	NC_006100.5	13	9856040	9860391	pseudoautosomal or gametolog
arl2	NW_003339628.1	69550	74354	NC_041327.1	16	16663713	16667629	NC_006100.5	13	10822611	10826037	pseudoautosomal or gametolog
rai1	NW_003339047.1	36382	66169	NC_041325.1	14	48548739	48781738	NC_006101.5	14	5245154	5306209	pseudoautosomal or gametolog
vps29	NW_003338970.1	310602	317782	NC_041319.1	8	83074366	83082224	NC_006102.5	15	6237597	6242934	pseudoautosomal or gametolog
nefl	NW_003338969.1	358497	370950	NC_041326.1	15	43134773	43145050	NC_006109.5	22	1089664	1094517	pseudoautosomal or gametolog
smg5	NW_003340468.1	3914	21949	NC_041327.1	16	16934992	16968224	NC_006110.5	23	6072460	6094292	pseudoautosomal or gametolog
cct3	NW_003340270.1	10896	26355	NC_041327.1	16	16886832	16900024	NC_006110.5	23	6102003	6112629	pseudoautosomal or gametolog
hspa8	a	3019542	3029445	NC_041326.1	15	22392250	22398865	NC_006111.5	24	3102900	3107842	pseudoautosomal or gametolog
plekho1	NW_003341402.1	1822	3658	NC_041327.1	16	5273394	5298417	NC_006112.4	25	115449	131029	pseudoautosomal or gametolog
ctss	NW_003339409.1	16962	36328	NC_041327.1	16	3510160	3522257	NC_006112.4	25	165233	169922	pseudoautosomal or gametolog
arnt	NW_003339440.1	10257	47915	NC_041327.1	16	3538791	3575805	NC_006112.4	25	174109	194863	pseudoautosomal or gametolog
setdb1	NW_003339440.1	55020	121228	NC_041327.1	16	3584114	3629586	NC_006112.4	25	195669	210959	pseudoautosomal or gametolog
cers2	NW_003339440.1	128627	141072	NC_041327.1	16	3632196	3678964	NC_006112.4	25	211694	215349	pseudoautosomal or gametolog
tmod4	NW_003339215.1	129815	181816	NC_041327.1	16	4465575	4491734	NC_006112.4	25	253777	257285	pseudoautosomal or gametolog
vps72	NW_003339215.1	105348	123775	NC_041327.1	16	4494000	4503081	NC_006112.4	25	257758	260081	pseudoautosomal or gametolog
pip5k1a	NW_003339215.1	17745	83233	NC_041327.1	16	4510255	4560041	NC_006112.4	25	260422	276641	pseudoautosomal or gametolog
psmd4	NW_003339215.1	4777	14033	NC_041327.1	16	4571906	4581199	NC_006112.4	25	278465	282494	pseudoautosomal or gametolog
znf687	NW_003339163.1	373129	409964	NC_041327.1	16	4596831	4631483	NC_006112.4	25	283314	294383	pseudoautosomal or gametolog
pi4kb	NW_003339163.1	192545	276485	NC_041327.1	16	4705670	4753469	NC_006112.4	25	294175	311607	pseudoautosomal or gametolog
rfx5	NW_003339326.1	90703	104044	NC_041327.1	16	3229208	3250591	NC_006112.4	25	312249	316194	pseudoautosomal or gametolog
pogz	NW_003339101.1	306013	367957	NC_041327.1	16	3088688	3129858	NC_006112.4	25	356665	383154	pseudoautosomal or gametolog
psmb4	NW_003339101.1	300094	304007	NC_041327.1	16	3079554	3086774	NC_006112.4	25	383944	386233	pseudoautosomal or gametolog
cgn	NW_003339101.1	169981	287603	NC_041327.1	16	2982725	3044674	NC_006112.4	25	390267	399593	pseudoautosomal or gametolog
tuft1	NW_003339101.1	100015	117402	NC_041327.1	16	2904715	2969830	NC_006112.4	25	400579	413411	pseudoautosomal or gametolog
rorc	NW_003339732.1	18116	28930	NC_041327.1	16	2542114	2635340	NC_006112.4	25	451974	460204	pseudoautosomal or gametolog
s100a10	NW_003339599.1	38174	56121					NC_006112.4	25	464701	466723	pseudoautosomal or gametolog
dedd	NW_003339870.1	6914	24879	NC_041327.1	16	17729872	17744293	NC_006112.4	25	468058	477545	pseudoautosomal or gametolog
anp32e	NW_003339244.1	230146	244000	NC_041327.1	16	5218678	5231924	NC_006112.4	25	640387	652544	pseudoautosomal or gametolog
mex3a	NW_003340596.1	2141	5442	NC_041327.1	16	18993483	19029453	NC_006112.4	25	724376	739154	pseudoautosomal or gametolog
rnf115	NW_003340971.1	11402	15254	NC_041327.1	16	17885651	17921946	NC_006112.4	25	1423862	1437054	pseudoautosomal or gametolog
otud7b	NW_003340125.1	3460	36586	NC_041327.1	16	5381245	5431194	NC_006112.4	25	1797948	1833153	pseudoautosomal or gametolog
sf3b4	NW_003339819.1	8687	25316	NC_041327.1	16	5482903	5492292	NC_006112.4	25	1842893	1848245	pseudoautosomal or gametolog
txnip	NW_003345073.1	2111	2818	NC_041327.1	16	17454188	17460808	NC_006112.4	25	1948676	1957255	pseudoautosomal or gametolog
pex11b	NW_003342538.1	8	5601	NC_041327.1	16	17278087	17290238	NC_006112.4	25	1963911	1965053	pseudoautosomal or gametolog
tmem79	NW_003339836.1	3201	14174	NC_041327.1	16	16915769	16932772	NC_006112.4	25	2070501	2072257	pseudoautosomal or gametolog
ncstn	NW_003339425.1	118486	128601	NC_041327.1	16	19474324	19500345	NC_006112.4	25	2407605	2418474	pseudoautosomal or gametolog
vangl2	NW_003340537.1	40809	50169	NC_041327.1	16	19371888	19415172	NC_006112.4	25	2435904	2448692	pseudoautosomal or gametolog
nup210l	NW_003339352.1	57192	100791	NC_041327.1	16	8892060	8940763	NC_006112.4	25	2844782	2865978	pseudoautosomal or gametolog
ubap2l	NW_003339802.1	36293	65283	NC_041327.1	16	9049365	9095861	NC_006112.4	25	2888963	2911379	pseudoautosomal or gametolog
atp8b2	NW_003339352.1	152315	191742					NC_006112.4	25	2917240	2926353	pseudoautosomal or gametolog
chrnb2	NW_003339627.1	72981	84370	NC_041327.1	16	9416722	9444415	NC_006112.4	25	2949573	2954363	pseudoautosomal or gametolog
shc1	NW_003339558.1	24436	41973	NC_041327.1	16	9690461	9740181	NC_006112.4	25	3010084	3020299	pseudoautosomal or gametolog
cks1b	NW_003339558.1	58596	62643	NC_041327.1	16	9741971	9746566	NC_006112.4	25	3020455	3021613	pseudoautosomal or gametolog
flad1	NW_003340132.1	23908	30366	NC_041327.1	16	9750824	9766160	NC_006112.4	25	3021947	3027140	pseudoautosomal or gametolog
chtop	NW_003340512.1	8377	21749	NC_041327.1	16	8515999	8528205	NC_006112.4	25	3329538	3335937	pseudoautosomal or gametolog
smad4	NW_003339018.1	479509	517226	NC_041322.1	11	12069721	12096279	NC_006112.4	25	3338469	3344036	pseudoautosomal or gametolog
ilf2	NW_003340277.1	57856	59665	NC_041327.1	16	8448919	8460411	NC_006112.4	25	3346132	3350731	pseudoautosomal or gametolog
gatad2b	NW_003339411.1	51377	118115	NC_041327.1	16	8123656	8188909	NC_006112.4	25	3413836	3432237	pseudoautosomal or gametolog
clk2	NW_003339066.1	500130	567180	NC_041327.1	16	10664488	10718872	NC_006112.4	25	3531910	3540879	pseudoautosomal or gametolog
ash1l	NW_003339066.1	285320	340591	NC_041327.1	16	10909654	10988564	NC_006112.4	25	3562603	3602211	pseudoautosomal or gametolog
dap3	NW_003339066.1	357122	363855	NC_041327.1	16	10989024	11017575	NC_006112.4	25	3602408	3610751	pseudoautosomal or gametolog
gon4l	NW_003339066.1	381808	430319	NC_041327.1	16	11034004	11078387	NC_006112.4	25	3614387	3634548	pseudoautosomal or gametolog
syt11	NW_003339066.1	440915	446708	NC_041327.1	16	11083433	11110718	NC_006112.4	25	3635048	3645500	pseudoautosomal or gametolog
rit1	NW_003339066.1	455404	463714	NC_041327.1	16	11114818	11123437	NC_006112.4	25	3649242	3654684	pseudoautosomal or gametolog
golph3l	NW_003339409.1	74163	92603	NC_041327.1	16	3447629	3484472	NC_006112.4	25	3664034	3682575	pseudoautosomal or gametolog
ensa	NW_003339326.1	156927	180926	NC_041327.1	16	3338894	3355751	NC_006112.4	25	3682741	3686987	pseudoautosomal or gametolog
mcl1	NW_003339326.1	129917	137602	NC_041327.1	16	3314250	3321262	NC_006112.4	25	3685997	3694822	pseudoautosomal or gametolog
tars2	NW_003339349.1	112230	171510	NC_041327.1	16	4952061	4983726	NC_006112.4	25	3701301	3706836	pseudoautosomal or gametolog
rprd2	NW_003339349.1	84672	107159	NC_041327.1	16	4989828	5031326	NC_006112.4	25	3708869	3725822	pseudoautosomal or gametolog
prpf3	NW_003339349.1	26821	59390	NC_041327.1	16	5033731	5042057	NC_006112.4	25	3726213	3739198	pseudoautosomal or gametolog
mrps21	NW_003339349.1	14587	23146	NC_041327.1	16	5044412	5050362	NC_006112.4	25	3739531	3741107	pseudoautosomal or gametolog
ciart	NW_003339349.1	3664	10453	NC_041327.1	16	5064569	5078093	NC_006112.4	25	3741995	3744839	pseudoautosomal or gametolog
aph1a	NW_003339244.1	65025	91362	NC_041327.1	16	5146361	5156205	NC_006112.4	25	3748705	3752664	pseudoautosomal or gametolog
cadm3	NW_003341549.1	1574	7883	NC_041327.1	16	14024738	14120277	NC_006112.4	25	3841055	3857113	pseudoautosomal or gametolog
dusp23	NW_003339867.1	37444	39636	NC_041327.1	16	14246478	14258543	NC_006112.4	25	3864149	3866955	pseudoautosomal or gametolog
igsf9	NW_003340114.1	936	25974	NC_041327.1	16	14269481	14333928	NC_006112.4	25	3867928	3886157	pseudoautosomal or gametolog
cfap45	NW_003339976.1	29027	43671	NC_041327.1	16	14382152	14396819	NC_006112.4	25	3886576	3897391	pseudoautosomal or gametolog
cfap126	NW_003339551.1	34116	41811	NC_041327.1	16	11807387	11814836	NC_006112.4	25	3901754	3904462	pseudoautosomal or gametolog
sdhc	NW_003339551.1	43600	46420	NC_041327.1	16	11786858	11803335	NC_006112.4	25	3904893	3911837	pseudoautosomal or gametolog
mpz	NW_003339551.1	61804	79015	NC_041327.1	16	11764524	11782066	NC_006112.4	25	3913006	3917776	pseudoautosomal or gametolog
ufc1	NW_003339328.1	18042	22189	NC_041327.1	16	11626516	11629829	NC_006112.4	25	3932691	3934473	pseudoautosomal or gametolog
usp21	NW_003339328.1	23787	45262	NC_041327.1	16	11594157	11622770	NC_006112.4	25	3934790	3945264	pseudoautosomal or gametolog
ppox	NW_003339328.1	47442	76079	NC_041327.1	16	11578039	11593884	NC_006112.4	25	3945508	3951375	pseudoautosomal or gametolog
adamts4	NW_003339328.1	132812	145232	NC_041327.1	16	11536839	11553152	NC_006112.4	25	3958244	3966359	pseudoautosomal or gametolog
taf11	4	121060802	121063408	NC_041317.1	6	53055701	53067238	NC_006113.5	26	4272199	4275688	pseudoautosomal or gametolog
kcnj9	NW_003339561.1	52048	57716	NC_041327.1	16	568133	582156	NC_006114.5	27	5863877	5871791	pseudoautosomal or gametolog
zbtb7a	NW_003340627.1	2727	4965	NC_041329.1	18	1553113	1614492	NC_006115.5	28	1514344	1527532	pseudoautosomal or gametolog
zbtb7c	2	1102918	1114993	NC_041322.1	11	10469805	10717338	NC_006127.5	Z	1392987	1498528	pseudoautosomal or gametolog
setbp1	1	35625576	35887567	NC_041322.1	11	8564334	8847789	NC_006127.5	Z	2624813	2897534	pseudoautosomal or gametolog
hcn1	2	5088089	5332992	NC_041322.1	11	21573183	21762642	NC_006127.5	Z	14408317	14603894	pseudoautosomal or gametolog
s100z	2	14135125	14144906	NC_041322.1	11	29900888	29906169	NC_006127.5	Z	23387503	23392421	pseudoautosomal or gametolog
prrc1	NW_003339814.1	32971	46935					NC_006127.5	Z	56660909	56687575	pseudoautosomal or gametolog
frmd8	NW_003339348.1	114855	123956	NC_041327.1	16	16263700	16288202	NC_008465.4	33	6240040	6245534	pseudoautosomal or gametolog
stip1	NW_003339102.1	352988	370979	NC_041327.1	16	13031908	13052792	NC_008465.4	33	6279439	6288140	pseudoautosomal or gametolog
flrt1	NW_003339102.1	133846	296987	NC_041327.1	16	13098909	13293393	NC_008465.4	33	6288103	6291661	pseudoautosomal or gametolog
otub1	NW_003339102.1	15847	30366	NC_041327.1	16	13407774	13421074	NC_008465.4	33	6295436	6300594	pseudoautosomal or gametolog
naa40	NW_003339246.1	248123	259597	NC_041327.1	16	13502319	13517798	NC_008465.4	33	6301733	6305514	pseudoautosomal or gametolog
rbm4b	NW_003339509.1	46551	53857					NC_008465.4	33	6332564	6337793	pseudoautosomal or gametolog
sptbn2	NW_003339509.1	63528	102438	NC_041327.1	16	19889106	19986793	NC_008465.4	33	6358525	6387328	pseudoautosomal or gametolog
mark2	NW_003339246.1	58940	198336	NC_041327.1	16	13546259	13659812	NC_008465.4	33	6426697	6443188	pseudoautosomal or gametolog
rela	NW_003343494.1	2091	6302	NC_041327.1	16	14918475	14954588	NC_008465.4	33	6490052	6498329	pseudoautosomal or gametolog
kat5	NW_003340435.1	1717	10839	NC_041327.1	16	14898534	14913680	NC_008465.4	33	6498205	6506408	pseudoautosomal or gametolog
stx5	NW_003339286.1	173868	194203	NC_041327.1	16	12332817	12351736	NC_008465.4	33	6520482	6526678	pseudoautosomal or gametolog
taf6l	NW_003339628.1	5843	20619	NC_041327.1	16	17937960	17953107	NC_008465.4	33	6538092	6543421	pseudoautosomal or gametolog
mta2	NW_003339286.1	271885	294528	NC_041327.1	16	12258848	12276423	NC_008465.4	33	6550641	6558522	pseudoautosomal or gametolog
capn1	NW_003339542.1	163426	198394	NC_041327.1	16	14545485	14593203	NC_008465.4	33	6580542	6595881	pseudoautosomal or gametolog
syvn1	NW_003339697.1	45951	66310	NC_041327.1	16	14493222	14525194	NC_008465.4	33	6602106	6612653	pseudoautosomal or gametolog
mrpl49	NW_003340272.1	1046	6936	NC_041327.1	16	15657398	15661373	NC_008465.4	33	6624457	6627020	pseudoautosomal or gametolog
fau	NW_003340272.1	7076	12573	NC_041327.1	16	15652549	15657308	NC_008465.4	33	6627034	6630424	pseudoautosomal or gametolog
bbs1	NW_003339594.1	99446	126434	NC_041327.1	16	15049724	15067091	NC_008465.4	33	6630617	6634749	pseudoautosomal or gametolog
hnrnpul2	NW_003339476.1	29590	57792	NC_041327.1	16	11955678	11973766	NC_008465.4	33	6649123	6658128	pseudoautosomal or gametolog
dcst1	NW_003342608.1	79	8646	NC_041327.1	16	9898807	9920248					pseudoautosomal or gametolog
tsacc	NW_003340270.1	260	10793	NC_041327.1	16	16880848	16886627					pseudoautosomal or gametolog
esrra	NW_003340054.1	266	6239	NC_041327.1	16	12522115	12537581					pseudoautosomal or gametolog
men1	NW_003340183.1	266	9553	NC_041327.1	16	19536393	19552057					pseudoautosomal or gametolog
efemp2	NW_003340485.1	530	16142	NC_041327.1	16	15169700	15191600					pseudoautosomal or gametolog
atg2a	NW_003340370.1	612	22639	NC_041327.1	16	16528215	16566488					pseudoautosomal or gametolog
arhgef2	NW_003342135.1	672	7590	NC_041327.1	16	17108840	17223206					pseudoautosomal or gametolog
gpr137	NW_003340012.1	715	12148	NC_041327.1	16	12699459	12711847					pseudoautosomal or gametolog
pcnx3	NW_003339690.1	852	33009	NC_041327.1	16	19655892	19704552					pseudoautosomal or gametolog
bscl2	NW_003339476.1	858	12660	NC_041327.1	16	12003165	12032194					pseudoautosomal or gametolog
cdc42ep2	NW_003342458.1	931	2239	NC_041327.1	16	15503811	15523636					pseudoautosomal or gametolog
b4gat1	NW_003339437.1	1051	4471	NC_041327.1	16	14816926	14820836					pseudoautosomal or gametolog
zbtb7b	NW_003341600.1	1887	4550	NC_041327.1	16	9810363	9867950					pseudoautosomal or gametolog
naxe	NW_003341594.1	1900	7894	NC_041327.1	16	18742280	18751934					pseudoautosomal or gametolog
klhdc9	NW_003343640.1	1909	6737	NC_041327.1	16	17705874	17711481					pseudoautosomal or gametolog
dennd4b	NW_003339411.1	3178	46030	NC_041327.1	16	8062283	8113049					pseudoautosomal or gametolog
ccdc88b	NW_003339286.1	3615	22470	NC_041327.1	16	12462420	12502560					pseudoautosomal or gametolog
lmna	NW_003339913.1	5270	20563	NC_041327.1	16	19035563	19141244					pseudoautosomal or gametolog
homez	NW_003339323.1	5697	12841	NC_041324.1	13	49356762	49367885					pseudoautosomal or gametolog
sipa1	NW_003340023.1	8946	31614	NC_041327.1	16	19614291	19654599					pseudoautosomal or gametolog
chrm1	NW_003340646.1	14069	16499	NC_041327.1	16	15465052	15467268					pseudoautosomal or gametolog
b3gat3	NW_003340118.1	15879	28363	NC_041327.1	16	12197859	12208424					pseudoautosomal or gametolog
vsig8	NW_003339551.1	16313	26218									pseudoautosomal or gametolog
gng3	NW_003339476.1	16911	25760	NC_041327.1	16	11990383	12000970					pseudoautosomal or gametolog
peli3	NW_003339594.1	17205	33341	NC_041327.1	16	15001740	15019076					pseudoautosomal or gametolog
plcb3	NW_003339445.1	18672	82073	NC_041327.1	16	12765497	12840754					pseudoautosomal or gametolog
prdx5	NW_003340054.1	18788	28474	NC_041327.1	16	12505989	12515959					pseudoautosomal or gametolog
tm7sf2	NW_003340272.1	18993	26967	NC_041327.1	16	15632456	15644679					pseudoautosomal or gametolog
fosb	NW_003339741.1	20352	33552	NC_041319.1	8	3765928	3772898					pseudoautosomal or gametolog
gpha2	NW_003339628.1	22597	24715	NC_041327.1	16	16612809	16620623					pseudoautosomal or gametolog
thbs3	NW_003339953.1	24022	42242	NC_041327.1	16	10406181	10444972					pseudoautosomal or gametolog
igsf8	NW_003339561.1	24852	45356	NC_041327.1	16	613591	635042					pseudoautosomal or gametolog
rps6ka4	NW_003339286.1	25906	49873	NC_041327.1	16	12419442	12458716					pseudoautosomal or gametolog
cd84	NW_003339782.1	26435	57600									pseudoautosomal or gametolog
taf1	NW_003339146.1	27390	60424	NC_041330.1	Z	46447362	46494424					pseudoautosomal or gametolog
sart1	NW_003339870.1	31839	45905	NC_041327.1	16	17747774	17764139					pseudoautosomal or gametolog
macrod1	NW_003339102.1	33408	343040	NC_041327.1	16	13057763	13405303					pseudoautosomal or gametolog
ltbp3	NW_003340183.1	35575	52735	NC_041327.1	16	19557843	19599885					pseudoautosomal or gametolog
sf1	NW_003339690.1	38098	58862	NC_041327.1	16	15721258	15736837					pseudoautosomal or gametolog
prune	NW_003339638.1	38720	66777									pseudoautosomal or gametolog
hormad1	NW_003339409.1	43443	61336	NC_041327.1	16	3489401	3507727					pseudoautosomal or gametolog
dpp3	NW_003339594.1	44102	60078	NC_041327.1	16	15023007	15048429					pseudoautosomal or gametolog
catsper1	NW_003339379.1	53245	61613									pseudoautosomal or gametolog
stard8	NW_003339012.1	58622	69138									pseudoautosomal or gametolog
ttc9c	NW_003339476.1	58942	76638	NC_041327.1	16	11948005	11952091					pseudoautosomal or gametolog
tsga10ip	NW_003339379.1	63733	78050									pseudoautosomal or gametolog
adamtsl4	NW_003339163.1	69332	185735	NC_041327.1	16	4759394	4849296					pseudoautosomal or gametolog
slc3a2	NW_003339286.1	75853	88695	NC_041327.1	16	12380982	12406590					pseudoautosomal or gametolog
zdhhc24	NW_003339379.1	78416	87517	NC_041327.1	16	14641938	14648257					pseudoautosomal or gametolog
pcp4l1	NW_003339551.1	84850	100648	NC_041327.1	16	11705402	11747429					pseudoautosomal or gametolog
znf777	NW_003339167.1	86436	145830									pseudoautosomal or gametolog
actn3	NW_003339379.1	93050	122166	NC_041327.1	16	20036660	20077606					pseudoautosomal or gametolog
dcst2	NW_003339558.1	102378	105772	NC_041327.1	16	9869075	9893137					pseudoautosomal or gametolog
klc2	NW_003339066.1	110403	134558	NC_041327.1	16	11302234	11323853					pseudoautosomal or gametolog
rce1	NW_003339379.1	123761	132959	NC_041327.1	16	20026067	20034304					pseudoautosomal or gametolog
gal3st3	NW_003339348.1	172507	176099									pseudoautosomal or gametolog
tmem151a	NW_003339328.1	189869	192532	NC_041327.1	16	11450196	11462668					pseudoautosomal or gametolog
rcor2	NW_003339246.1	201463	222649	NC_041327.1	16	13533772	13545395					pseudoautosomal or gametolog
klhl13	NW_003338950.1	203837	277031	NC_041330.1	Z	48233584	48312826					pseudoautosomal or gametolog
tnfaip8l2	NW_003339215.1	211144	221735	NC_041327.1	16	4423093	4431511					pseudoautosomal or gametolog
taf7l	NW_003338998.1	211379	221935	NC_041330.1	Z	32600075	32614539					pseudoautosomal or gametolog
efnb3	NW_003339202.1	230604	325411	NC_041324.1	13	51831777	51904277					pseudoautosomal or gametolog
li-ac-5	NW_003338916.1	262893	268367									pseudoautosomal or gametolog
eml3	NW_003339286.1	296864	300301	NC_041327.1	16	12230698	12256846					pseudoautosomal or gametolog
rab33a	NW_003338998.1	330245	338531	NC_041330.1	Z	32343186	32353287					pseudoautosomal or gametolog
fermt3	NW_003339102.1	378010	392062	NC_041327.1	16	13004331	13024728					pseudoautosomal or gametolog
nudt22	NW_003339102.1	410185	441327	NC_041327.1	16	12955866	12962956					pseudoautosomal or gametolog
vegfb	NW_003339102.1	446464	458806	NC_041327.1	16	12886172	12900699					pseudoautosomal or gametolog
fkbp2	NW_003339102.1	470673	475166	NC_041327.1	16	12871082	12877650					pseudoautosomal or gametolog
kiaa0907	NW_003339066.1	470785	495426									pseudoautosomal or gametolog
li-ac-35	NW_003338916.1	655808	658811									pseudoautosomal or gametolog
li-ac-37	NW_003338916.1	677046	683390									pseudoautosomal or gametolog
satl1	NW_003338749.1	1087310	1111087	NC_041330.1	Z	29659070	29678865					pseudoautosomal or gametolog
znf185	NW_003338749.1	1725470	1780480	NC_041330.1	Z	30429209	30501648					pseudoautosomal or gametolog
map3k10	f	2370906	2386480	NC_041319.1	8	5262523	5282093					pseudoautosomal or gametolog
vbp1	NW_003338749.1	3804056	3812852	NC_041330.1	Z	25673078	25683995					pseudoautosomal or gametolog
LOC100551774												pseudoautosomal or gametolog
LOC100551781												pseudoautosomal or gametolog
LOC100551970												pseudoautosomal or gametolog
LOC100551975												pseudoautosomal or gametolog
LOC100552424												pseudoautosomal or gametolog
LOC100552428												pseudoautosomal or gametolog
LOC100552472												pseudoautosomal or gametolog
LOC100552489												pseudoautosomal or gametolog
LOC100552499												pseudoautosomal or gametolog
LOC100552563												pseudoautosomal or gametolog
LOC100552668												pseudoautosomal or gametolog
LOC100552752												pseudoautosomal or gametolog
LOC100552759												pseudoautosomal or gametolog
LOC100552815												pseudoautosomal or gametolog
LOC100553094												pseudoautosomal or gametolog
LOC100553285												pseudoautosomal or gametolog
LOC100553398												pseudoautosomal or gametolog
LOC100553533												pseudoautosomal or gametolog
LOC100553544												pseudoautosomal or gametolog
LOC100553610												pseudoautosomal or gametolog
LOC100553651												pseudoautosomal or gametolog
LOC100553678												pseudoautosomal or gametolog
LOC100553795												pseudoautosomal or gametolog
LOC100553813												pseudoautosomal or gametolog
LOC100553852												pseudoautosomal or gametolog
LOC100553882												pseudoautosomal or gametolog
LOC100554002												pseudoautosomal or gametolog
LOC100554077												pseudoautosomal or gametolog
LOC100554196												pseudoautosomal or gametolog
LOC100554237												pseudoautosomal or gametolog
LOC100554317												pseudoautosomal or gametolog
LOC100554391												pseudoautosomal or gametolog
LOC100555038												pseudoautosomal or gametolog
LOC100555241												pseudoautosomal or gametolog
LOC100555308												pseudoautosomal or gametolog
LOC100555379												pseudoautosomal or gametolog
LOC100555574												pseudoautosomal or gametolog
LOC100555966												pseudoautosomal or gametolog
LOC100556087												pseudoautosomal or gametolog
LOC100556141												pseudoautosomal or gametolog
LOC100556162												pseudoautosomal or gametolog
LOC100556337												pseudoautosomal or gametolog
LOC100556416												pseudoautosomal or gametolog
LOC100556426												pseudoautosomal or gametolog
LOC100556477												pseudoautosomal or gametolog
LOC100556620												pseudoautosomal or gametolog
LOC100556673												pseudoautosomal or gametolog
LOC100556814												pseudoautosomal or gametolog
LOC100556870												pseudoautosomal or gametolog
LOC100556943												pseudoautosomal or gametolog
LOC100557059												pseudoautosomal or gametolog
LOC100557129												pseudoautosomal or gametolog
LOC100557133												pseudoautosomal or gametolog
LOC100557207												pseudoautosomal or gametolog
LOC100557512												pseudoautosomal or gametolog
LOC100558186												pseudoautosomal or gametolog
LOC100558245												pseudoautosomal or gametolog
LOC100558278												pseudoautosomal or gametolog
LOC100558638												pseudoautosomal or gametolog
LOC100559029												pseudoautosomal or gametolog
LOC100559170												pseudoautosomal or gametolog
LOC100559171												pseudoautosomal or gametolog
LOC100559369												pseudoautosomal or gametolog
LOC100559614												pseudoautosomal or gametolog
LOC100559819												pseudoautosomal or gametolog
LOC100559904												pseudoautosomal or gametolog
LOC100560358												pseudoautosomal or gametolog
LOC100561085												pseudoautosomal or gametolog
LOC100561270												pseudoautosomal or gametolog
LOC100561390												pseudoautosomal or gametolog
LOC100561394												pseudoautosomal or gametolog
LOC100561402												pseudoautosomal or gametolog
LOC100561472												pseudoautosomal or gametolog
LOC100561479												pseudoautosomal or gametolog
LOC100561530												pseudoautosomal or gametolog
LOC100561723												pseudoautosomal or gametolog
LOC100561728												pseudoautosomal or gametolog
LOC100561731												pseudoautosomal or gametolog
LOC100562114												pseudoautosomal or gametolog
LOC100562181												pseudoautosomal or gametolog
LOC100562194												pseudoautosomal or gametolog
LOC100562462												pseudoautosomal or gametolog
LOC100562514												pseudoautosomal or gametolog
LOC100562718												pseudoautosomal or gametolog
LOC100562722												pseudoautosomal or gametolog
LOC100562853												pseudoautosomal or gametolog
LOC100562855												pseudoautosomal or gametolog
LOC100562908												pseudoautosomal or gametolog
LOC100563056												pseudoautosomal or gametolog
LOC100563247												pseudoautosomal or gametolog
LOC100563440												pseudoautosomal or gametolog
LOC100563506												pseudoautosomal or gametolog
LOC100563577												pseudoautosomal or gametolog
LOC100563690												pseudoautosomal or gametolog
LOC100563834												pseudoautosomal or gametolog
LOC100563962												pseudoautosomal or gametolog
LOC100564093												pseudoautosomal or gametolog
LOC100564160												pseudoautosomal or gametolog
LOC100564478												pseudoautosomal or gametolog
LOC100564556												pseudoautosomal or gametolog
LOC100564686												pseudoautosomal or gametolog
LOC100564690												pseudoautosomal or gametolog
LOC100564748												pseudoautosomal or gametolog
LOC100564939												pseudoautosomal or gametolog
LOC100565125												pseudoautosomal or gametolog
LOC100565254												pseudoautosomal or gametolog
LOC100565322												pseudoautosomal or gametolog
LOC100565450												pseudoautosomal or gametolog
LOC100565461												pseudoautosomal or gametolog
LOC100565518												pseudoautosomal or gametolog
LOC100565538												pseudoautosomal or gametolog
LOC100565801												pseudoautosomal or gametolog
LOC100566001												pseudoautosomal or gametolog
LOC100566066												pseudoautosomal or gametolog
LOC100566259												pseudoautosomal or gametolog
LOC100566262												pseudoautosomal or gametolog
LOC100566265												pseudoautosomal or gametolog
LOC100566403												pseudoautosomal or gametolog
LOC100566452												pseudoautosomal or gametolog
LOC100566500												pseudoautosomal or gametolog
LOC100566631												pseudoautosomal or gametolog
LOC100566782												pseudoautosomal or gametolog
LOC100567666												pseudoautosomal or gametolog
LOC100567759												pseudoautosomal or gametolog
LOC100567848												pseudoautosomal or gametolog
LOC100567949												pseudoautosomal or gametolog
LOC100568056												pseudoautosomal or gametolog
LOC100568155												pseudoautosomal or gametolog
LOC103277815												pseudoautosomal or gametolog
LOC103279279												pseudoautosomal or gametolog
LOC103279295												pseudoautosomal or gametolog
LOC103279369												pseudoautosomal or gametolog
LOC103280338												pseudoautosomal or gametolog
LOC103280363												pseudoautosomal or gametolog
LOC103280368												pseudoautosomal or gametolog
LOC103280478												pseudoautosomal or gametolog
LOC103280946												pseudoautosomal or gametolog
LOC103281136												pseudoautosomal or gametolog
LOC103281201												pseudoautosomal or gametolog
LOC103281291												pseudoautosomal or gametolog
LOC103281331												pseudoautosomal or gametolog
LOC103281406												pseudoautosomal or gametolog
LOC103281543												pseudoautosomal or gametolog
LOC103281549												pseudoautosomal or gametolog
LOC103281562												pseudoautosomal or gametolog
LOC103281597												pseudoautosomal or gametolog
LOC103281634												pseudoautosomal or gametolog
LOC103281693												pseudoautosomal or gametolog
LOC103281733												pseudoautosomal or gametolog
LOC103281753												pseudoautosomal or gametolog
LOC103281829												pseudoautosomal or gametolog
LOC103281839												pseudoautosomal or gametolog
LOC103281840												pseudoautosomal or gametolog
LOC103281863												pseudoautosomal or gametolog
LOC103281867												pseudoautosomal or gametolog
LOC103281987												pseudoautosomal or gametolog
LOC103282064												pseudoautosomal or gametolog
LOC103282071												pseudoautosomal or gametolog
LOC103282076												pseudoautosomal or gametolog
LOC103282249												pseudoautosomal or gametolog
LOC103282290												pseudoautosomal or gametolog
LOC103282338												pseudoautosomal or gametolog
LOC103282395												pseudoautosomal or gametolog
LOC103282404												pseudoautosomal or gametolog
LOC103282412												pseudoautosomal or gametolog
LOC103282492												pseudoautosomal or gametolog
LOC103282515												pseudoautosomal or gametolog
LOC103282534												pseudoautosomal or gametolog
LOC103282570												pseudoautosomal or gametolog
LOC103282625												pseudoautosomal or gametolog
LOC103282698												pseudoautosomal or gametolog
LOC103282761												pseudoautosomal or gametolog
LOC103282770												pseudoautosomal or gametolog
LOC103282856												pseudoautosomal or gametolog
LOC103282867												pseudoautosomal or gametolog
LOC103282898												pseudoautosomal or gametolog
LOC103282905												pseudoautosomal or gametolog
LOC103283021												pseudoautosomal or gametolog
LOC103283022												pseudoautosomal or gametolog
LOC103283025												pseudoautosomal or gametolog
LOC107982486												pseudoautosomal or gametolog
LOC107982503												pseudoautosomal or gametolog
LOC107982666												pseudoautosomal or gametolog
LOC107983010												pseudoautosomal or gametolog
LOC107983359												pseudoautosomal or gametolog
LOC107983365												pseudoautosomal or gametolog
LOC107983582												pseudoautosomal or gametolog
LOC107983583												pseudoautosomal or gametolog
LOC107983618												pseudoautosomal or gametolog
mid1	3	119079543	119346223	NC_041315.1	4	69581179	69852555	NC_006088.5	1	125858499	126107977	Z-specific
upf3a	3	106777617	106800143	NC_041315.1	4	80213941	80228800	NC_006088.5	1	138258479	138281841	Z-specific
gpr83	NW_003339012.1	715457	720902	NC_041315.1	4	17719603	17729292	NC_006088.5	1	186958524	186961472	Z-specific
xrcc2	6	4502452	4511885	NC_041323.1	12	11572591	11584100	NC_006089.5	2	6837267	6857325	Z-specific
acyp2	1	263217657	263298551	NC_041314.1	3	111944148	112023601	NC_006090.5	3	2882010	2928755	Z-specific
rhoq	2	142741406	142784916	NC_041314.1	3	104340419	104371243	NC_006090.5	3	26838990	26854605	Z-specific
actn2	1	218838741	218915361	NC_041314.1	3	77897925	77949204	NC_006090.5	3	37710291	37774495	Z-specific
tbx18	1	196865395	196904305	NC_041314.1	3	41894051	41928042	NC_006090.5	3	77240681	77263108	Z-specific
clic5	1	138669585	138716968	NC_041314.1	3	1335403	1403413	NC_006090.5	3	109618260	109689289	Z-specific
ophn1	NW_003339012.1	372243	416914	NC_041330.1	Z	19960050	20041984	NC_006091.5	4	499653	546043	Z-specific
lpar4	NW_003339075.1	280742	282382	NC_041330.1	Z	27837290	27848438	NC_006091.5	4	1395220	1409368	Z-specific
rbmx2	NW_003338998.1	321214	326602	NC_041330.1	Z	32360136	32365145	NC_006091.5	4	1564910	1571532	Z-specific
clic2	NW_003339075.1	511058	511787					NC_006091.5	4	1823156	1828044	Z-specific
phka1	NW_003339233.1	256187	268716					NC_006091.5	4	1863361	1879695	Z-specific
timm8a	NW_003338998.1	228811	231450	NC_041330.1	Z	32585648	32589908	NC_006091.5	4	2039688	2040901	Z-specific
cenpi	NW_003338998.1	88206	104046	NC_041330.1	Z	32700551	32731654	NC_006091.5	4	2080233	2094488	Z-specific
fundc2	NW_003339075.1	413289	416298	NC_041330.1	Z	31340795	31348712	NC_006091.5	4	2169940	2176191	Z-specific
cmc4	NW_003339075.1	417795	426187	NC_041330.1	Z	31353390	31362391	NC_006091.5	4	2174727	2185455	Z-specific
nlgn3	NW_003339146.1	236487	276292	NC_041330.1	Z	46689285	46757120	NC_006091.5	4	2323022	2338739	Z-specific
agtr2	NW_003338950.1	515101	518728	NC_041330.1	Z	47889708	47892412	NC_006091.5	4	2993923	3015033	Z-specific
dock11	NW_003338950.1	13307	147889	NC_041330.1	Z	48396751	48553867	NC_006091.5	4	3316374	3387573	Z-specific
brs3	NW_003339109.1	134089	135162					NC_006091.5	4	4321906	4326204	Z-specific
f9	NW_003339241.1	74629	117978					NC_006091.5	4	5010165	5022968	Z-specific
atp11c	NW_003339389.1	79250	182758	NC_041330.1	Z	45140576	45241308	NC_006091.5	4	5077081	5127676	Z-specific
nxt2	NW_003338749.1	4342588	4345784	NC_041330.1	Z	24982294	24989909	NC_006091.5	4	13807631	13813922	Z-specific
tmem255a	NW_003339498.1	31713	51933	NC_041330.1	Z	39627488	39658823	NC_006091.5	4	16450057	16475322	Z-specific
il1rapl2	NW_003338967.1	4731	561380	NC_041330.1	Z	40361256	40869822	NC_006091.5	4	16845750	17192618	Z-specific
gpr50	NW_003338857.1	608203	653625	NC_041330.1	Z	41481072	41528024	NC_006091.5	4	17605471	17631574	Z-specific
mtmr1	NW_003338857.1	750570	791607	NC_041330.1	Z	41702273	41755106	NC_006091.5	4	17705206	17738865	Z-specific
tmem185a	NW_003338857.1	1062236	1094291	NC_041330.1	Z	42198726	42214519	NC_006091.5	4	18046379	18056099	Z-specific
ids	NW_003338857.1	1066926	1093188	NC_041330.1	Z	42247939	42259470	NC_006091.5	4	18060697	18093887	Z-specific
mtnr1a	5	111530999	111607686	NC_041320.1	9	26015487	26096122	NC_006091.5	4	61619295	61668372	Z-specific
calm1	1	12509622	12527468	NC_041312.1	1	23900326	23916598	NC_006092.5	5	44062749	44073491	Z-specific
nanos1	NW_003338946.1	414833	417854	NC_041316.1	5	46670883	46672970	NC_006093.5	6	30920179	30926047	Z-specific
hcn4	NW_003339064.1	220386	308433	NC_041325.1	14	8148787	8271397	NC_006097.5	10	2482731	2579957	Z-specific
st8sia2	NW_003338939.1	778426	795581	NC_041325.1	14	24705246	24731678	NC_006097.5	10	14943758	14970569	Z-specific
mcrip1	2	118662156	118669998	NC_041313.1	2	29873910	29878666	NC_006105.5	18	9910288	9913147	Z-specific
clic4	NW_003339011.1	99884	114231	NC_041319.1	8	28155770	28204895	NC_006110.5	23	2652513	2672711	Z-specific
sc5d	a	2220848	2232050	NC_041326.1	15	23095594	23107117	NC_006111.5	24	3559484	3564691	Z-specific
ca14	NW_003339244.1	5616	49181	NC_041327.1	16	5110298	5141938	NC_006112.4	25	3745313	3748744	Z-specific
anp32b	NW_003339091.1	239644	259918	NC_041328.1	17	7747061	7768706	NC_006115.5	28	1827942	1836681	Z-specific
npr2	NW_003340465.1	990	23046	NC_041322.1	11	341420	378693	NC_006127.5	Z	9097293	9106893	Z-specific
pc	NW_003339934.1	2440	11224	NC_041327.1	16	17999983	18249850	NC_008465.4	33	6385653	6409948	Z-specific
banf1	NW_003339628.1	2205	5755	NC_041327.1	16	17818000	17823832	NC_008465.4	33	6642607	6645847	Z-specific
hoxc5	2	72020500	72023957	NC_041313.1	2	9900598	9975012	NC_008465.4	33	7640838	7642853	Z-specific
zfpl1	NW_003344187.1	1230	3739	NC_041327.1	16	15601109	15610356					Z-specific
ubxn1	NW_003339867.1	1255	10803	NC_041327.1	16	12070880	12103532					Z-specific
ccdc87	NW_003339509.1	41345	46137	NC_041327.1	16	19865309	19868325					Z-specific
plec	NW_003339874.1	45279	48001	NC_041318.1	7	319531	438822					Z-specific
atp7a	NW_003338967.1	695127	760334	NC_041330.1	Z	20898050	20938962					Z-specific
LOC100552418												Z-specific
LOC100553370												Z-specific
LOC100554527												Z-specific
LOC100554653												Z-specific
LOC100555823												Z-specific
LOC100555890												Z-specific
LOC100556535												Z-specific
LOC100556562												Z-specific
LOC100557009												Z-specific
LOC100557990												Z-specific
LOC100558030												Z-specific
LOC100559198												Z-specific
LOC100560991												Z-specific
LOC100561537												Z-specific
LOC100561724												Z-specific
LOC100562859												Z-specific
LOC100563185												Z-specific
LOC100563692												Z-specific
LOC100563831												Z-specific
LOC100564755												Z-specific
LOC100564988												Z-specific
LOC100565072												Z-specific
LOC100566205												Z-specific
LOC100566584												Z-specific
LOC100567864												Z-specific
LOC103277488												Z-specific
LOC103278114												Z-specific
LOC103278116												Z-specific
LOC103279152												Z-specific
LOC103279687												Z-specific
LOC103280361												Z-specific
LOC103280653												Z-specific
LOC103280858												Z-specific
LOC103280906												Z-specific
LOC103281906												Z-specific
LOC103281907												Z-specific
LOC103281909												Z-specific
LOC103282156												Z-specific
LOC103282669												Z-specific
LOC103283004												Z-specific
LOC107983364												Z-specific
LOC107983534												Z-specific
LOC107983565												Z-specific
LOC107983695												Z-specific
LOC107983841												Z-specific
