# Supplementary material for: Heteromorphic ZZ/ZW sex chromosomes sharing gene content with mammalian XX/XY are conserved in Madagascan chameleons of the genus Furcifer
Source: Sci Rep. 2024 Feb 28;14:4898. doi: 10.1038/s41598-024-55431-9 (PMC10901801; doi:10.1038/s41598-024-55431-9)
Supplement: Supplementary file 4 — Supplementary Table 3. [file 41598_2024_55431_MOESM4_ESM.xlsx]

## Sheet: merged
Table S3: Comparative coverage analysis in F. lateralis and F. pardalis.
	Anolis carolinensis			Podarcis muralis				Gallus gallus				Furcifer lateralis				Furcifer pardalis
genes	scaffold	start	end	scaffold	chr	start	end	scaffold	chr	start	end	male coverage	female coverage	f/m coverage ratio	log2 f/m coverageratio	male coverage	female coverage	f/m coverage ratio	log2 f/m coverageratio
psmg1	1	68530619	68540378	NC_041312.1	1	75131037	75140690	NC_006088.5	1	109260957	109269886	14.92	40.02	1.24	0.31	24.03	20.19	0.91	-0.14
tnfsf13b	1	137084332	137092114	NC_041312.1	1	135905426	135913977	NC_006088.5	1	141624407	141642881	17.5	50.4	1.33	0.41	15.84	24.85	1.69	0.76
abhd13	1	137064477	137075834	NC_041312.1	1	135891762	135897822	NC_006088.5	1	141644840	141655299	20.52	42.04	0.94	-0.08	17.69	24.22	1.48	0.56
lig4	1	137057311	137064384	NC_041312.1	1	135886766	135891706	NC_006088.5	1	141655421	141659430	18.14	39.4	1	0	15.5	21.71	1.51	0.59
sucla2	1	136997525	137022600	NC_041312.1	1	135862931	135882325	NC_006088.5	1	169965367	169985664	18.53	36.29	0.9	-0.15	24.09	26.75	1.2	0.26
nudt15	1	136977433	136982441	NC_041312.1	1	135841533	135845284	NC_006088.5	1	169995439	169998554	21.25	38.12	0.83	-0.27	18.54	14.53	0.85	-0.24
med4	1	136983649	136997475	NC_041312.1	1	135848710	135861349	NC_006088.5	1	170000865	170009973	15.73	39.12	1.15	0.2	17.36	18.41	1.14	0.19
itm2b	1	136937900	136961054	NC_041312.1	1	135816488	135836369	NC_006088.5	1	170036141	170062172	16.85	45.97	1.26	0.33	18.84	18.58	1.06	0.09
rb1	1	136866680	136935171	NC_041312.1	1	135757656	135812732	NC_006088.5	1	170072965	170150029	20.37	39.82	0.9	-0.15	18.24	18.96	1.12	0.16
lpar6	1	136894769	136896614	NC_041312.1	1	135779682	135781510	NC_006088.5	1	170117167	170118599	23.8	42.97	0.83	-0.27	21.75	18.52	0.92	-0.12
rcbtb2	1	136830301	136864903	NC_041312.1	1	135725408	135757593	NC_006088.5	1	170149368	170180705	17.44	41.13	1.09	0.12	23.15	22.09	1.03	0.04
proser1	1	23991653	24008234	NC_041312.1	1	32851616	32873922	NC_006088.5	1	172566162	172586926	16.87	36.84	1.01	0.01	16.04	18.96	1.27	0.35
dnajb9	1	133488167	133499681	NC_041314.1	3	14230331	14239724	NC_006088.5	1	28562682	28571177	26.01	31.82	0.56	-0.83	21.8	17	0.84	-0.25
thap5	1	133482914	133488039	NC_041314.1	3	14239835	14244828	NC_006088.5	1	28571393	28577816	11.03	31.18	1.3	0.38	11.83	16.04	1.46	0.55
irs2	1	137105371	137129077	NC_041314.1	3	32651	38278	NC_006088.5	1	139954310	139998484	10.27	21.72	0.97	-0.04	10.38	7.97	0.83	-0.27
col4a1	1	137202773	137277707	NC_041314.1	3	60215	232026	NC_006088.5	1	140137042	140249110	18.51	41.68	1.04	0.05	16.36	20.08	1.32	0.4
col4a2	1	137277588	137420386	NC_041314.1	3	232083	427874	NC_006088.5	1	140249172	140391078	17.86	41.61	1.07	0.1	17.99	20.32	1.22	0.28
rab20	1	137422598	137431430	NC_041314.1	3	431608	450938	NC_006088.5	1	140394684	140418449	25.47	43.58	0.79	-0.34	24.67	23.45	1.02	0.04
zc3h13	1	132110247	132158771	NC_041314.1	3	9145031	9196265	NC_006088.5	1	169277443	169323227	18.62	39.16	0.97	-0.05	20.41	19.57	1.03	0.05
cpb2	1	132089984	132107574	NC_041314.1	3	9197853	9224153	NC_006088.5	1	169324718	169340635	21.66	36.7	0.78	-0.36	19.72	18.95	1.04	0.05
lrrc63	1	132210421	132240134	NC_041314.1	3	9062573	9077574	NC_006088.5	1	169403163	169407263	18.49	45.13	1.12	0.17	19.86	18.35	1	-0.01
esd	1	132240856	132255036	NC_041314.1	3	9045847	9060572	NC_006088.5	1	169645532	169655054	17.05	42.72	1.15	0.21	18.74	17.29	0.99	-0.01
mlnr	1	124034692	124037499	NC_041314.1	3	5618809	5622037	NC_006088.5	1	170432827	170436669	21.06	39.1	0.86	-0.23	17.23	20.54	1.29	0.36
setdb2	1	137439041	137485400	NC_041314.1	3	451013	494739	NC_006088.5	1	170526801	170564892	20.45	38.98	0.88	-0.19	17.12	19.16	1.21	0.27
rcbtb1	1	137486358	137527419	NC_041314.1	3	495950	536170	NC_006088.5	1	170565630	170586395	20.46	40.83	0.92	-0.12	20.37	14.21	0.75	-0.41
spryd7	1	137587524	137600265	NC_041314.1	3	588658	599218	NC_006088.5	1	170674866	170683661	19.46	50.2	1.19	0.25	18.23	16.42	0.97	-0.04
trim13	1	137602963	137607362	NC_041314.1	3	599798	601930	NC_006088.5	1	170686981	170696398	18.47	31.8	0.79	-0.33	15.49	20.14	1.4	0.49
kcnrg	1	137613280	137616262	NC_041314.1	3	602033	606340	NC_006088.5	1	170697181	170700202	21.34	35.12	0.76	-0.4	18.89	23.62	1.35	0.43
fam124a	1	140105385	140139440	NC_041314.1	3	8290919	8303903	NC_006088.5	1	171336721	171377902	13.09	35.75	1.26	0.33	16.92	20.53	1.31	0.39
serpine3	1	139981439	139996081	NC_041314.1	3	8328842	8341490	NC_006088.5	1	171398844	171416703	18.76	44.46	1.09	0.13	17.9	20.58	1.24	0.31
wdfy2	1	140000703	140063098	NC_041314.1	3	8406280	8451945	NC_006088.5	1	171476437	171542083	21.35	37.59	0.81	-0.3	16.65	19.13	1.24	0.31
dhrs12	1	140061822	140077446	NC_041314.1	3	8452523	8467755	NC_006088.5	1	171548633	171579568	18.25	38.26	0.97	-0.05	17.48	16.69	1.03	0.04
atp7b	1	132800303	132844176	NC_041314.1	3	8495167	8545295	NC_006088.5	1	171624631	171678658	21.59	40.99	0.87	-0.19	19.88	22.74	1.23	0.3
alg11	1	132791969	132800179	NC_041314.1	3	8545387	8553212	NC_006088.5	1	171682415	171686255	20.98	38.46	0.84	-0.24	18.47	19.17	1.12	0.16
ckap2	1	132715754	132736300	NC_041314.1	3	8605407	8620079	NC_006088.5	1	171725372	171734808	20.46	37.62	0.85	-0.24	14.91	15.58	1.13	0.17
vps36	1	132683142	132711954	NC_041314.1	3	8621757	8649522	NC_006088.5	1	171735034	171755699	17.22	41.42	1.11	0.15	20.1	22.94	1.23	0.3
thsd1	1	132654110	132672916	NC_041314.1	3	8654194	8678150	NC_006088.5	1	171764039	171793826	16.7	37.84	1.04	0.06	18.61	20.88	1.21	0.27
slc25a15	1	132576012	132594164	NC_041314.1	3	8727316	8749213	NC_006088.5	1	171829700	171845298	17.15	39.24	1.05	0.08	20.61	17.05	0.89	-0.16
mrps31	1	132548439	132571255	NC_041314.1	3	8749297	8765991	NC_006088.5	1	171849779	171873661	19.29	44.61	1.07	0.09	21.67	27.7	1.38	0.46
foxo1	1	132469520	132519571	NC_041314.1	3	8790859	8838805	NC_006088.5	1	171900263	171963540	16.24	33.45	0.95	-0.08	17.9	16.41	0.99	-0.02
cog6	1	132332833	132366988	NC_041314.1	3	8946973	8974035	NC_006088.5	1	172218064	172269404	16.88	39.34	1.07	0.1	18.15	19.3	1.15	0.2
nhlrc3	1	132255093	132309788	NC_041314.1	3	9028684	9045569	NC_006088.5	1	172554893	172565969	20.04	38.89	0.89	-0.16	19.62	20.69	1.14	0.19
b4galt4	3	181297031	181334613	NC_041315.1	4	30429195	30448382	NC_006088.5	1	81383059	81407644	17.53	34.75	0.91	-0.13	15.64	17.36	1.2	0.26
upk1b	3	180856854	180899934	NC_041315.1	4	30755206	30778930	NC_006088.5	1	81562061	81573690	21.49	39.14	0.84	-0.25	21.18	19.93	1.01	0.02
igsf11	3	180485722	180750976	NC_041315.1	4	30863505	31041477	NC_006088.5	1	81625126	81713000	19.95	36.05	0.83	-0.26	19.87	21.79	1.18	0.24
lsamp	3	177642810	177935537	NC_041315.1	4	31448856	32929498	NC_006088.5	1	82040709	83004667	19.17	41.13	0.99	-0.02	16.97	16.56	1.05	0.07
gap43	3	177523429	177605750	NC_041315.1	4	32957226	33013482	NC_006088.5	1	83026666	83079911	13.85	33.82	1.13	0.17	21.05	20.14	1.03	0.04
zbtb20	3	176639540	176748918	NC_041315.1	4	33148683	33622188	NC_006088.5	1	83246152	83723406	17.61	44.1	1.15	0.21	19.72	21.47	1.17	0.23
drd3	3	176551535	176592197	NC_041315.1	4	33662150	33682842	NC_006088.5	1	83742971	83756067	19.35	39.44	0.94	-0.09	18.01	20.14	1.21	0.27
qtrt2	3	176517552	176540767	NC_041315.1	4	33699883	33718583	NC_006088.5	1	83770537	83782728	19.43	38.4	0.91	-0.14	17.08	20.26	1.28	0.35
ccdc191	3	176495311	176517383	NC_041315.1	4	33718740	33741280	NC_006088.5	1	83782672	83806703	18.31	43.74	1.1	0.14	18.64	18.16	1.05	0.07
zdhhc23	3	176478346	176491999	NC_041315.1	4	33741326	33751394	NC_006088.5	1	83783706	83813811	20.65	42.18	0.94	-0.09	19.91	17.74	0.96	-0.06
gramd1c	3	176384132	176467258	NC_041315.1	4	33755452	33833798	NC_006088.5	1	83813960	83877478	21.23	45	0.98	-0.03	21.07	22.83	1.17	0.22
gpr15	3	176313893	176316145	NC_041315.1	4	33881782	33883192	NC_006088.5	1	84316430	84318333	16.86	39.3	1.07	0.1	17.06	18.38	1.16	0.22
ildr1	3	176277915	176290844	NC_041315.1	4	33901031	33916194	NC_006088.5	1	84335063	84352827	17.42	36.67	0.97	-0.04	18.73	19.47	1.12	0.16
cfap44	3	176185007	176273385	NC_041315.1	4	33917095	33976593	NC_006088.5	1	84352916	84398904	18.93	41.66	1.01	0.02	18.17	19.37	1.15	0.2
boc	3	176111854	176184730	NC_041315.1	4	33976937	34049462	NC_006088.5	1	84397709	84443638	20.45	43.2	0.97	-0.04	20.54	18.77	0.99	-0.02
nepro	3	175970349	175987479	NC_041315.1	4	34133513	34144293	NC_006088.5	1	84518051	84524083	16.39	32.42	0.91	-0.13	16.89	19.03	1.21	0.28
taf13	3	175965473	175970498	NC_041315.1	4	34139180	34149524	NC_006088.5	1	84524501	84526816	19.81	42.27	0.98	-0.02	17.47	21.34	1.32	0.4
gtpbp8	3	175942905	175962638	NC_041315.1	4	34151530	34161157	NC_006088.5	1	84527724	84532402	17.69	41.28	1.08	0.1	12.47	15.09	1.3	0.38
cd200r1	3	175924754	175944929	NC_041315.1	4	34166965	34184364	NC_006088.5	1	84563219	84585091					17.19	14.37	0.9	-0.15
ccdc80	3	175805293	175833338	NC_041315.1	4	34248201	34269560	NC_006088.5	1	84661658	84685247	29.09	56.36	0.89	-0.16	15.43	19.23	1.34	0.43
slc35a5	3	175786627	175798993	NC_041315.1	4	34272889	34285561	NC_006088.5	1	84686168	84701091	18.12	37.73	0.96	-0.06	17.17	21.77	1.37	0.45
atg3	3	175766423	175786213	NC_041315.1	4	34286070	34306688	NC_006088.5	1	84701318	84724935	17.29	41.17	1.1	0.13	19.38	17.34	0.96	-0.05
f5	3	175704017	175744262	NC_041315.1	4	34310431	34351214	NC_006088.5	1	84730524	84767885	17.36	39.33	1.04	0.06	19.71	18.91	1.03	0.05
slc19a2	3	175681587	175699617	NC_041315.1	4	34356300	34388301	NC_006088.5	1	84778616	84791233	19.09	40.52	0.98	-0.03	18.76	19.43	1.12	0.16
ccdc181	3	175662224	175678621	NC_041315.1	4	34390173	34399454	NC_006088.5	1	84789000	84803685	24.36	43.5	0.82	-0.28	21.05	21.19	1.09	0.12
blzf1	3	175649280	175661447	NC_041315.1	4	34400009	34410284	NC_006088.5	1	84803470	84810182	22.07	39.65	0.83	-0.27	22.77	16.94	0.8	-0.32
nme7	3	175532137	175648537	NC_041315.1	4	34411019	34480603	NC_006088.5	1	84810191	84899921	21.19	42.77	0.93	-0.1	18.17	23.23	1.38	0.46
atp1b1	3	175501208	175532323	NC_041315.1	4	34480415	34513265	NC_006088.5	1	84899778	84913478	19.45	44.24	1.05	0.07	21.72	19.57	0.97	-0.04
dpt	3	175336732	175355102	NC_041315.1	4	34619798	34637459	NC_006088.5	1	85034495	85064056	21.91	38.73	0.81	-0.3	20.24	21.7	1.16	0.21
tbx19	3	175139807	175159750	NC_041315.1	4	34749627	34764880	NC_006088.5	1	85209234	85223485	29.58	46.99	0.73	-0.45	22.29	20.45	0.99	-0.02
sft2d2	3	175104637	175127996	NC_041315.1	4	34769505	34783955	NC_006088.5	1	85229374	85239197	16.99	41.56	1.13	0.17	19.67	20.85	1.14	0.19
tiprl	3	175089082	175098255	NC_041315.1	4	34785371	34793482	NC_006088.5	1	85239455	85248961	19.63	40.18	0.94	-0.08	20.77	19.38	1.01	0.01
gpr161	3	175060882	175069593	NC_041315.1	4	34795017	34809983	NC_006088.5	1	85248995	85261304	21.67	35	0.74	-0.43	16.96	17.89	1.14	0.19
ttf2	3	175030180	175056301	NC_041315.1	4	34811904	34835020	NC_006088.5	1	85259720	85281507	20.71	42.59	0.95	-0.08	23.4	21.51	0.99	-0.01
cpox	3	175006082	175015580	NC_041315.1	4	34841695	34853659	NC_006088.5	1	85287224	85295791	17.99	38.83	0.99	-0.01	18.62	17.79	1.03	0.04
st3gal6	3	174915100	174961990	NC_041315.1	4	34875634	34924502	NC_006088.5	1	85326697	85378993	19.66	39.58	0.93	-0.11	18.03	24.86	1.49	0.57
col8a1	3	174771306	174893523	NC_041315.1	4	34925254	35024751	NC_006088.5	1	85381328	85470456	19.39	42.41	1.01	0.01	17.89	15.57	0.94	-0.09
dcbld2	3	174562588	174606456	NC_041315.1	4	35129576	35162573	NC_006088.5	1	85657204	85699919	17.36	40.6	1.08	0.11	16.88	20.38	1.3	0.38
cmss1	3	174266796	174546887	NC_041315.1	4	35181884	35366561	NC_006088.5	1	85719687	85783023	18.35	45.22	1.14	0.18	20.98	20.32	1.04	0.06
filip1l	3	174271920	174516548	NC_041315.1	4	35202355	35361834	NC_006088.5	1	85747773	85944599	20.79	41.85	0.93	-0.11	19.93	21.22	1.15	0.2
tbc1d23	3	174224569	174263227	NC_041315.1	4	35367411	35399404	NC_006088.5	1	85945795	85977169	22.07	41.74	0.87	-0.2	28.8	20.28	0.76	-0.4
nit2	3	174203755	174221523	NC_041315.1	4	35401356	35413727	NC_006088.5	1	85975710	85989195	20.12	40.19	0.92	-0.12	19.73	19.89	1.09	0.12
tomm70	3	174172005	174202740	NC_041315.1	4	35420040	35439041	NC_006088.5	1	85987542	86010523	17.69	43.1	1.12	0.17	22.35	22.78	1.1	0.14
lnp1	3	174147706	174161258	NC_041315.1	4	35440768	35449416	NC_006088.5	1	86009787	86023742	21.55	37.72	0.81	-0.31	19.44	24.88	1.38	0.46
tmem45a	3	174113122	174129977	NC_041315.1	4	35458456	35478909	NC_006088.5	1	86036845	86057751	16.87	40.64	1.11	0.15	18.9	26.66	1.52	0.6
tfg	3	174077876	174100219	NC_041315.1	4	35536137	35554951	NC_006088.5	1	86088881	86107421	15.8	40.49	1.18	0.24	20.52	20.71	1.09	0.12
abi3bp	3	173903182	174074865	NC_041315.1	4	35556964	35661667	NC_006088.5	1	86110406	86243541	18.09	43.66	1.11	0.15	19.68	22.1	1.21	0.28
impg2	3	173699585	173780672	NC_041315.1	4	35781251	35837167	NC_006088.5	1	86330989	86385006	19.78	41.92	0.98	-0.03	19.17	22.2	1.25	0.32
senp7	3	173647764	173691926	NC_041315.1	4	35839657	35885173	NC_006088.5	1	86385135	86425479	18.62	38.37	0.95	-0.07	19.3	21.41	1.2	0.26
trmt10c	3	173622586	173627154	NC_041315.1	4	35893421	35898150	NC_006088.5	1	86432566	86435576	17.65	41.09	1.07	0.1	21.36	22.2	1.12	0.16
pcnp	3	173608657	173617821	NC_041315.1	4	35900009	35908410	NC_006088.5	1	86433447	86447140	18.46	31.15	0.78	-0.36	17.83	16.67	1.01	0.01
rpl24	3	173578956	173584954	NC_041315.1	4	35933353	35939415	NC_006088.5	1	86469530	86473667	20.1	32.94	0.76	-0.41	14.83	15.82	1.15	0.2
cep97	3	173550890	173578923	NC_041315.1	4	35939422	35950941	NC_006088.5	1	86473735	86490892	18.98	37.17	0.9	-0.15	20.68	21.2	1.11	0.14
nxpe3	3	173518903	173546940	NC_041315.1	4	35955155	35970124	NC_006088.5	1	86495531	86514755	21.78	53.07	1.12	0.17	29.18	32.83	1.21	0.28
nfkbiz	3	173467821	173478410	NC_041315.1	4	35991052	36026381	NC_006088.5	1	86512299	86537925	19.95	39.24	0.91	-0.14	16.44	21.24	1.39	0.48
zpld1	3	173220179	173305551	NC_041315.1	4	36169901	36200984	NC_006088.5	1	86589047	86712834	18.81	35.91	0.88	-0.19	19.12	20.92	1.18	0.24
alcam	3	170816859	171026470	NC_041315.1	4	37458407	37577205	NC_006088.5	1	87615066	87731031	18.51	40.68	1.01	0.02	21.02	19.62	1.01	0.01
cblb	3	170645769	170774571	NC_041315.1	4	37596554	37657812	NC_006088.5	1	87755406	87881292	20.06	41.7	0.96	-0.06	20.73	20.79	1.08	0.11
bbx	3	169764003	169922097	NC_041315.1	4	38091577	38209395	NC_006088.5	1	88323582	88464943	18.66	40.16	0.99	-0.01	20.58	19.27	1.01	0.01
cd47	3	169556022	169637831	NC_041315.1	4	38292759	38340021	NC_006088.5	1	88694157	88714915	19.05	42.5	1.03	0.04	19.65	18.75	1.03	0.04
ift57	3	169409083	169434971	NC_041315.1	4	38408799	38430127	NC_006088.5	1	88731803	88748864	16.47	38.49	1.08	0.11	18.28	21.57	1.27	0.35
myh15	3	169209642	169328841	NC_041315.1	4	38438896	38543018	NC_006088.5	1	88760859	88807429	20.73	44.49	0.99	-0.02	23.1	22.75	1.06	0.09
hjurp	3	169026586	169054763	NC_041315.1	4	38658995	38679175	NC_006088.5	1	88927958	88942320	16.08	35.02	1	0	15.49	16.22	1.13	0.18
guca1c	3	168976353	169016027	NC_041315.1	4	38685199	38712328	NC_006088.5	1	88957447	89017339	23.14	39.14	0.78	-0.36	18.06	19.3	1.15	0.2
nectin3	3	168213818	168296933	NC_041315.1	4	39211700	39255580	NC_006088.5	1	89486817	89548954	18.55	41.16	1.02	0.03	18.66	20.78	1.2	0.26
plcxd2	3	167913920	167949607	NC_041315.1	4	39414973	39439105	NC_006088.5	1	89665058	89688969	23.33	41.75	0.82	-0.28	18.48	20.76	1.21	0.28
phldb2	3	167739036	167831578	NC_041315.1	4	39487217	39562934	NC_006088.5	1	89716470	89807634	18.57	39.83	0.99	-0.02	20.12	18.98	1.02	0.02
tmprss7	3	167653606	167676255	NC_041315.1	4	39641694	39693945	NC_006088.5	1	89854422	89885055	21.94	46.62	0.98	-0.03	16.65	22.76	1.47	0.56
epha3	3	166699785	166961418	NC_041315.1	4	40127880	40344111	NC_006088.5	1	90417946	90639025	23.08	47.86	0.96	-0.07	20.46	24.35	1.28	0.36
pros1	3	166348280	166396167	NC_041315.1	4	40530475	40563798	NC_006088.5	1	91097947	91130588	21.35	46.51	1	0.01	24.13	19.8	0.88	-0.18
arl13b	3	166292144	166344092	NC_041315.1	4	40564113	40607575	NC_006088.5	1	91130729	91180317	23.44	46.68	0.92	-0.12	18.33	22.38	1.32	0.4
stx19	3	166309090	166318072	NC_041315.1	4	40582109	40591489	NC_006088.5	1	91144417	91160988	17.57	42.69	1.12	0.16	21.32	20.06	1.01	0.02
nsun3	3	166267196	166288780	NC_041315.1	4	40608290	40626079	NC_006088.5	1	91182332	91202046	17.82	38.86	1	0.01	18.91	16.29	0.93	-0.11
arl6	3	164154745	164172879	NC_041315.1	4	41809877	41821682	NC_006088.5	1	92636453	92655193	23.91	51.59	0.99	-0.01	18.24	17.22	1.02	0.03
crybg3	3	164069966	164146117	NC_041315.1	4	41827933	41884398	NC_006088.5	1	92707032	92757881	19.27	38.43	0.92	-0.12	20.06	17.4	0.94	-0.1
gabrr3	3	164012016	164042523	NC_041315.1	4	41903359	41940073	NC_006088.5	1	92773508	92808075	22.11	39.23	0.82	-0.29	20.9	22.99	1.19	0.25
dcaf6	3	163953531	164003507	NC_041315.1	4	41943626	41989077	NC_006088.5	1	92832757	92913144	19.88	42.28	0.98	-0.03	19.19	19.37	1.09	0.12
mpc2	3	163937427	163953103	NC_041315.1	4	41989538	42000920	NC_006088.5	1	92913598	92920427	23.73	37.48	0.73	-0.46	15.78	23.24	1.59	0.67
rcsd1	3	163800469	163832498	NC_041315.1	4	42094873	42123665	NC_006088.5	1	92961975	92997132	10.78	44.96	1.92	0.94	18.47	16.01	0.93	-0.1
cd247	3	163682010	163729693	NC_041315.1	4	42138510	42203110	NC_006088.5	1	93018995	93065629	18.69	30.65	0.76	-0.4	13.04	26.01	2.15	1.1
pou2f1	3	163499032	163669710	NC_041315.1	4	42203725	42303917	NC_006088.5	1	93066028	93187535	19.66	40.94	0.96	-0.06	20.91	21.33	1.1	0.14
dusp27	3	163432884	163457670	NC_041315.1	4	42334012	42353807	NC_006088.5	1	93194966	93220520	17.43	46.86	1.24	0.31	18.11	19.09	1.14	0.18
gpa33	3	163400670	163433326	NC_041315.1	4	42356091	42378442	NC_006088.5	1	93224988	93234660	13.89	37.17	1.23	0.3	17.68	21.23	1.29	0.37
mael	3	163365266	163388850	NC_041315.1	4	42384226	42400627	NC_006088.5	1	93236819	93259616	26.52	56.62	0.98	-0.02	14.8	12.75	0.93	-0.11
ildr2	3	163279686	163365202	NC_041315.1	4	42410266	42448295	NC_006088.5	1	93256674	93290358	17.11	38.15	1.03	0.04	20.97	21.28	1.09	0.13
ptgfrn	3	162966009	163141546	NC_041315.1	4	42568592	42651236	NC_006088.5	1	93408341	93473957	21.73	42.78	0.91	-0.14	19.42	20.27	1.13	0.17
cd101	3	162914558	162954476	NC_041315.1	4	42654685	42688200	NC_006088.5	1	93479745	93520613	14.17	28.67	0.93	-0.1	13.72	11.56	0.91	-0.14
igsf3	3	162472678	162606981	NC_041315.1	4	42994756	43041555	NC_006088.5	1	93574289	93651445	20.79	46.4	1.03	0.04	19.77	20.27	1.11	0.14
adprh	3	162454373	162471102	NC_041315.1	4	43044502	43054994	NC_006088.5	1	93651767	93662293	23.48	38.21	0.75	-0.42	19.1	22.96	1.3	0.37
timmdc1	3	162394738	162406152	NC_041315.1	4	43097379	43105604	NC_006088.5	1	93698488	93704946	18.72	32.03	0.79	-0.34	20.18	21.42	1.14	0.19
poglut1	3	162354645	162379664	NC_041315.1	4	43109153	43123663	NC_006088.5	1	93705768	93721328	21.64	38.45	0.82	-0.29	17.07	17.02	1.08	0.1
bcl9	3	162121016	162202077	NC_041315.1	4	43227160	43262531	NC_006088.5	1	93749573	93804478	15.94	37.2	1.08	0.1	17.32	17.84	1.11	0.15
acp6	3	162104646	162120823	NC_041315.1	4	43262847	43278191	NC_006088.5	1	93810692	93823316	21.33	39.22	0.85	-0.24	14.73	21.2	1.55	0.63
gja5	3	162046779	162066674	NC_041315.1	4	43291534	43309682	NC_006088.5	1	93831629	93852699	15.02	37.64	1.15	0.21	25.68	27.68	1.16	0.22
gja8	3	161994041	161997026	NC_041315.1	4	43335334	43341414	NC_006088.5	1	93850707	93899333	26.51	36.92	0.64	-0.64	22.45	18.42	0.88	-0.18
gpr89b	3	161957342	161981512	NC_041315.1	4	43350313	43362339	NC_006088.5	1	93899941	93923231	20.34	41.32	0.94	-0.1	19.49	20.22	1.12	0.16
pdzk1	3	161929820	161955411	NC_041315.1	4	43362515	43377293	NC_006088.5	1	93920637	93930018	17.19	38.59	1.03	0.05	19.13	18.46	1.04	0.06
htr1f	3	161706013	161886160	NC_041315.1	4	43402834	43499450	NC_006088.5	1	93976211	94095818	21.88	39.37	0.83	-0.27	19.95	16.97	0.92	-0.12
pou1f1	3	161399660	161417846	NC_041315.1	4	43680434	43690816	NC_006088.5	1	94255838	94273551	18.36	35.06	0.88	-0.18	17.51	16.75	1.03	0.04
chmp2b	3	161362687	161393915	NC_041315.1	4	43694941	43714664	NC_006088.5	1	94275896	94287427	21.48	42.32	0.91	-0.14	19.87	18.25	0.99	-0.01
vgll3	3	161248744	161285728	NC_041315.1	4	43755189	43781510	NC_006088.5	1	94356143	94382261	19.44	34.28	0.81	-0.3	23.74	22.7	1.03	0.04
cadm2	3	159964115	160591349	NC_041315.1	4	44092634	44494400	NC_006088.5	1	94725594	95380888	16.72	39.48	1.09	0.12	19.45	18.69	1.04	0.05
gbe1	3	156969035	157221217	NC_041315.1	4	45540432	45693259	NC_006088.5	1	96500919	96683533	18.08	45.21	1.15	0.2	22.37	20.03	0.97	-0.05
robo1	3	155004592	155900463	NC_041315.1	4	46278439	46869208	NC_006088.5	1	97290537	97997572	20.02	41.72	0.96	-0.06	19.48	20.27	1.12	0.17
usp25	3	154399855	154477300	NC_041315.1	4	48724880	48780213	NC_006088.5	1	99983649	100073991	19.29	39.66	0.95	-0.08	18.01	20.34	1.22	0.28
chodl	3	153446873	153608811	NC_041315.1	4	49421164	49446901	NC_006088.5	1	100912354	100941554	20.11	47.42	1.09	0.12	17.15	19.42	1.22	0.29
tmprss15	3	153363378	153446769	NC_041315.1	4	49448153	49503735	NC_006088.5	1	100944277	101000706	20.13	43.44	0.99	-0.01	18.69	18.64	1.08	0.1
ncam2	3	150905782	151389778	NC_041315.1	4	50405645	50615436	NC_006088.5	1	102077230	102334412	20.21	37.65	0.86	-0.22	19.81	20.6	1.12	0.17
mrpl39	3	148331684	148352305	NC_041315.1	4	51703592	51718750	NC_006088.5	1	103804344	103813502	19.61	42.37	1	-0.01	20.94	21.15	1.09	0.12
jam2	3	148282742	148311926	NC_041315.1	4	51727151	51765183	NC_006088.5	1	103822635	103856297	15.58	40.67	1.2	0.27	22.73	21.11	1	0
gabpa	3	148257292	148278868	NC_041315.1	4	51774554	51790182	NC_006088.5	1	103860498	103890492	21.07	39.53	0.86	-0.21	19.49	18.46	1.02	0.03
app	3	148016938	148244086	NC_041315.1	4	51793014	51936321	NC_006088.5	1	103922156	104122174	18.92	36.72	0.89	-0.16	15.72	20.96	1.44	0.52
adamts1	3	147713721	147731347	NC_041315.1	4	52085423	52101890	NC_006088.5	1	104338321	104345974	18.08	39.87	1.02	0.02	17.51	18.28	1.13	0.17
adamts5	3	147609006	147685120	NC_041315.1	4	52115256	52168224	NC_006088.5	1	104373266	104419335	16.28	39.43	1.12	0.16	19.51	20.91	1.16	0.21
n6amt1	3	146649698	146656492	NC_041315.1	4	52752719	52762161	NC_006088.5	1	105292628	105295722	17.67	40.65	1.06	0.08	20.08	20.62	1.11	0.15
ltn1	3	146617623	146649066	NC_041315.1	4	52761814	52789796	NC_006088.5	1	105298701	105326293	18.09	43.39	1.11	0.14	19.4	19.98	1.11	0.15
rwdd2b	3	146600392	146609380	NC_041315.1	4	52791745	52797259	NC_006088.5	1	105326590	105330036	23.51	43.09	0.84	-0.24	16.93	24.91	1.59	0.67
usp16	3	146579333	146600460	NC_041315.1	4	52796993	52814686	NC_006088.5	1	105330025	105350926	17.44	39.12	1.03	0.05	20.46	19.22	1.01	0.02
cct8	3	146563535	146577523	NC_041315.1	4	52815797	52829241	NC_006088.5	1	105352203	105363123	20.56	39.95	0.9	-0.16	20.73	20.04	1.04	0.06
map3k7cl	3	146490488	146529398	NC_041315.1	4	52830427	52868608	NC_006088.5	1	105373399	105407483	20.89	41.32	0.91	-0.13	19.89	15.66	0.85	-0.24
bach1	3	146452514	146478896	NC_041315.1	4	52881048	52903991	NC_006088.5	1	105432043	105460627	20.04	40.41	0.93	-0.11	19.92	21.21	1.15	0.2
grik1	3	146163250	146416336	NC_041315.1	4	52935642	53093980	NC_006088.5	1	105502997	105663630	19.03	43.81	1.06	0.08	22.05	23.48	1.15	0.2
tiam1	3	145722425	145992210	NC_041315.1	4	53201585	53391958	NC_006088.5	1	105803785	105948044	19.2	39.48	0.95	-0.08	18.83	20.29	1.16	0.22
sod1	3	145661897	145687541	NC_041315.1	4	53412922	53420416	NC_006088.5	1	105995337	105999776	19.62	42.88	1.01	0.01	19.4	20.66	1.15	0.2
scaf4	3	145594233	145660485	NC_041315.1	4	53421599	53451719	NC_006088.5	1	106003107	106047331	20.88	45.56	1.01	0.01	19.38	17.39	0.97	-0.05
hunk	3	145489787	145564459	NC_041315.1	4	53517630	53590796	NC_006088.5	1	106067983	106131335	20.17	38.38	0.88	-0.19	21.84	15.97	0.79	-0.34
mis18a	3	145377274	145387532	NC_041315.1	4	53652539	53659615	NC_006088.5	1	106218569	106223716	22.63	35.43	0.72	-0.47	18	16.14	0.97	-0.05
urb1	3	145292513	145365762	NC_041315.1	4	53662598	53711852	NC_006088.5	1	106242602	106287416	17.75	37.7	0.98	-0.03	17.94	19.07	1.15	0.2
eva1c	3	145216636	145278446	NC_041315.1	4	53717545	53765916	NC_006088.5	1	106296233	106332941	16.3	39.19	1.11	0.15	19.28	20.86	1.17	0.22
synj1	3	145132123	145191905	NC_041315.1	4	53784125	53833081	NC_006088.5	1	106350128	106412028	18.79	37.97	0.93	-0.1	18.69	17.56	1.01	0.02
paxbp1	3	145091162	145127700	NC_041315.1	4	53834572	53859631	NC_006088.5	1	106415249	106452091	19.01	43.2	1.05	0.07	20.04	18.33	0.99	-0.02
tmem50b	3	143147374	143164448	NC_041315.1	4	54152181	54168227	NC_006088.5	1	106654656	106665904	21.56	46.97	1	0.01	22.17	19.62	0.95	-0.07
dnajc28	3	143132628	143138593	NC_041315.1	4	54164419	54168236	NC_006088.5	1	106666788	106669691	18	46.62	1.19	0.25	19.66	19.23	1.05	0.08
son	3	142956012	143004456	NC_041315.1	4	54227893	54266624	NC_006088.5	1	106735603	106774569	16.47	39.54	1.11	0.15	16.61	19.4	1.26	0.33
donson	3	142938404	142955195	NC_041315.1	4	54266753	54278871	NC_006088.5	1	106775923	106782567	23.44	38.61	0.76	-0.4	19.02	16.09	0.91	-0.13
cryzl1	3	142891943	142933407	NC_041315.1	4	54280619	54314639	NC_006088.5	1	106782689	106803446	16.29	38.36	1.08	0.12	20.19	16.15	0.86	-0.21
itsn1	3	142785206	142891598	NC_041315.1	4	54314738	54410374	NC_006088.5	1	106803697	106923015	20.13	39.55	0.91	-0.14	20.4	21.46	1.13	0.18
mrps6	3	142660370	142694807	NC_041315.1	4	54461391	54493377	NC_006088.5	1	106990173	107038098	24.49	26.81	0.5	-0.99	26.38	14.56	0.6	-0.75
slc5a3	3	142680775	142694791	NC_041315.1	4	54461384	54475089	NC_006088.5	1	107004389	107012916	17.76	38.15	0.99	-0.01	22.16	17.96	0.87	-0.19
kcne2	3	142528510	142530860	NC_041315.1	4	54557144	54561242	NC_006088.5	1	107152927	107179897	22.71	31.82	0.65	-0.63	13.76	17.66	1.38	0.47
kcne1	3	142454566	142461915	NC_041315.1	4	54606220	54616244	NC_006088.5	1	107221184	107232751	20.51	43.18	0.97	-0.04	15.92	21.32	1.44	0.53
rcan1	3	142359636	142404192	NC_041315.1	4	54644999	54675004	NC_006088.5	1	107251544	107292351	17.97	42.65	1.09	0.13	20.32	20.14	1.07	0.1
clic6	3	142302080	142340987	NC_041315.1	4	54684930	54707124	NC_006088.5	1	107304373	107333864	22.44	40.21	0.83	-0.28	21.21	22.53	1.15	0.2
runx1	3	142041761	142278355	NC_041315.1	4	54728344	54915671	NC_006088.5	1	107353872	107506999	18.57	38.91	0.97	-0.05	18.69	19.5	1.12	0.17
morc3	3	141445770	141483050	NC_041315.1	4	55294776	55323322	NC_006088.5	1	107973798	108001590	19.91	42.21	0.98	-0.03	18.62	21.23	1.23	0.3
chaf1b	3	141421720	141435526	NC_041315.1	4	55326724	55343234	NC_006088.5	1	107999438	108023162	19.45	38.11	0.9	-0.15	19.21	21.78	1.22	0.29
cldn14	3	141402250	141404295	NC_041315.1	4	55352744	55356075	NC_006088.5	1	108041892	108045193	27.23	38.91	0.66	-0.6	19.39	19.11	1.06	0.09
sim2	3	141143768	141206821	NC_041315.1	4	55443127	55493482	NC_006088.5	1	108141888	108202405	18.9	37.94	0.92	-0.11	19.23	17.91	1	0.01
hlcs	3	141007723	141132436	NC_041315.1	4	55498302	55587918	NC_006088.5	1	108198675	108318051	19.46	40.06	0.95	-0.08	18.52	18.29	1.06	0.09
pigp	3	140994318	141005226	NC_041315.1	4	55593263	55599875	NC_006088.5	1	108338599	108342549	21.26	39.69	0.86	-0.22	17.35	23.26	1.45	0.53
dyrk1a	3	140715956	140856840	NC_041315.1	4	55698837	55800099	NC_006088.5	1	108502527	108523250	21.01	48.28	1.06	0.08	21.24	24.85	1.26	0.34
kcnj6	3	140505650	140681435	NC_041315.1	4	55818909	55925310	NC_006088.5	1	108549358	108714776	22.22	36.93	0.77	-0.39	22.18	22.24	1.08	0.11
kcnj15	3	140300394	140336028	NC_041315.1	4	56028214	56056090	NC_006088.5	1	108846018	108871405	15.15	41	1.25	0.32	13.57	20.35	1.62	0.69
erg	3	140121501	140263334	NC_041315.1	4	56084340	56196137	NC_006088.5	1	108903306	109056759	18.64	38.39	0.95	-0.08	19.85	21.32	1.16	0.21
ets2	3	140002041	140023537	NC_041315.1	4	56263248	56278405	NC_006088.5	1	109131453	109144592	22.43	45.45	0.93	-0.1	23.34	20.5	0.95	-0.08
wrb	3	139691296	139704701	NC_041315.1	4	56492270	56500056	NC_006088.5	1	109333210	109339709	24.94	43.56	0.8	-0.31	18.33	21.63	1.27	0.35
lca5l	3	139659531	139691868	NC_041315.1	4	56501284	56520937	NC_006088.5	1	109339658	109356328	17.15	32.44	0.87	-0.2	18.7	18.41	1.06	0.09
sh3bgr	3	139609077	139659584	NC_041315.1	4	56537494	56568589	NC_006088.5	1	109356837	109382729	16.77	44.98	1.24	0.31	19.31	15.95	0.89	-0.17
igsf5	3	139452993	139500382	NC_041315.1	4	56609755	56640520	NC_006088.5	1	109423649	109457608	22.02	42.62	0.89	-0.17	17.74	26.47	1.61	0.69
pcp4	3	139290363	139403147	NC_041315.1	4	56659417	56706508	NC_006088.5	1	109472666	109525376	16.05	39.04	1.12	0.16	18.63	13.39	0.77	-0.37
dscam	3	138792507	139226916	NC_041315.1	4	56754045	57099473	NC_006088.5	1	109564889	110018560	21.33	42.69	0.92	-0.12	20.52	20.11	1.06	0.08
bace2	3	138533651	138591151	NC_041315.1	4	57187690	57229124	NC_006088.5	1	110162841	110220009	20.15	38.31	0.88	-0.19	18.4	17.77	1.04	0.06
fam3b	3	138500088	138519499	NC_041315.1	4	57234649	57257838	NC_006088.5	1	110226202	110237561	19.63	45.76	1.07	0.1	16.64	23.74	1.54	0.62
tmprss2	3	138389158	138429050	NC_041315.1	4	57302818	57325376	NC_006088.5	1	110261647	110282528	20.19	38.33	0.87	-0.19	24.7	21.46	0.94	-0.09
ripk4	3	138237894	138270798	NC_041315.1	4	57399372	57426571	NC_006088.5	1	110341113	110362079	18.45	40.84	1.02	0.03	20.61	19.28	1.01	0.01
prdm15	3	138138702	138190198	NC_041315.1	4	57475225	57517100	NC_006088.5	1	110388916	110422103	21.15	39.43	0.86	-0.22	20.19	20.98	1.12	0.16
c2cd2	3	138088863	138132957	NC_041315.1	4	57519782	57545287	NC_006088.5	1	110422260	110460425	20.19	36.13	0.82	-0.28	15.93	20.09	1.36	0.44
zbtb21	3	138059951	138076513	NC_041315.1	4	57550550	57563848	NC_006088.5	1	110468227	110487639	18.51	34.92	0.87	-0.2	15.39	13.72	0.96	-0.06
umodl1	3	138002800	138049705	NC_041315.1	4	57571646	57612503	NC_006088.5	1	110511721	110556685	20.86	43.15	0.95	-0.07	17.59	17.14	1.05	0.07
abcg1	3	137828417	137880400	NC_041315.1	4	57654929	57704540	NC_006088.5	1	110622734	110682578	21.26	45.28	0.98	-0.03	22.42	22.37	1.08	0.11
tmprss3	3	137729194	137750732	NC_041315.1	4	57774888	57789453	NC_006088.5	1	110710898	110727284	18.59	39	0.97	-0.05	19.48	18.06	1	0
ubash3a	3	137703579	137726902	NC_041315.1	4	57793322	57814095	NC_006088.5	1	110728977	110753448	18.13	38.49	0.98	-0.03	20.99	24.62	1.26	0.34
rsph1	3	137675894	137699272	NC_041315.1	4	57817323	57830845	NC_006088.5	1	110757296	110765563	18.7	40.31	0.99	-0.01	19.2	19.89	1.12	0.16
slc37a1	3	137613653	137661400	NC_041315.1	4	57830971	57865940	NC_006088.5	1	110767884	110814157	20.48	52.28	1.18	0.23	23.79	25.14	1.14	0.19
pde9a	3	137502646	137598640	NC_041315.1	4	57875960	57943668	NC_006088.5	1	110824282	110867357	19.75	41	0.96	-0.06	19.88	19.19	1.04	0.06
ndufv3	3	137432311	137449275	NC_041315.1	4	57986761	57997789	NC_006088.5	1	110902128	110909259	15.87	36.92	1.07	0.1	15.23	18.48	1.31	0.39
pknox1	3	137351349	137407241	NC_041315.1	4	58013576	58045380	NC_006088.5	1	110926403	110969233	16.84	42.32	1.16	0.21	18.37	19.7	1.16	0.21
u2af1	3	137175109	137192616	NC_041315.1	4	58136610	58152593	NC_006088.5	1	111041973	111057806	15.18	38.74	1.18	0.23	17.74	17.88	1.09	0.12
cryaa	3	137146448	137174777	NC_041315.1	4	58153098	58167100	NC_006088.5	1	111075233	111078619	13.85	46.42	1.54	0.63	15.19	19.79	1.4	0.49
sik1	3	136952077	136969504	NC_041315.1	4	58264723	58279368	NC_006088.5	1	111210235	111240002	19.87	40.55	0.94	-0.09	17.64	16.32	1	0
hsf2bp	3	136767433	136802282	NC_041315.1	4	58287604	58388256	NC_006088.5	1	111301450	111338168	20.51	41.01	0.92	-0.12	17.44	21.75	1.34	0.43
rrp1b	3	136735842	136765697	NC_041315.1	4	58389349	58408415	NC_006088.5	1	111336046	111358043	19.55	37.53	0.88	-0.18	16.29	18.02	1.19	0.25
pdxk	3	136641108	136707596	NC_041315.1	4	58418982	58472938	NC_006088.5	1	111372024	111416363	21.66	40.5	0.86	-0.22	16.34	17.74	1.17	0.23
agpat3	3	136467860	136591477	NC_041315.1	4	58505248	58572387	NC_006088.5	1	111465239	111561231	18.59	40.69	1.01	0.01	19.05	19.39	1.1	0.13
trappc10	3	136372297	136441032	NC_041315.1	4	58587488	58633929	NC_006088.5	1	111575933	111618355	18.44	39.07	0.98	-0.03	18.2	22.81	1.35	0.43
pwp2	3	136342513	136368137	NC_041315.1	4	58635843	58658139	NC_006088.5	1	111618752	111635323	18.79	41.27	1.01	0.02	18.96	19.5	1.11	0.15
kdm6a	3	135576038	135785582	NC_041315.1	4	59021787	59128075	NC_006088.5	1	112146806	112296773	19.74	42.48	0.99	-0.01	18.73	19.91	1.15	0.2
fundc1	3	135489554	135510885	NC_041315.1	4	59170931	59179643	NC_006088.5	1	112334465	112351015	20.77	46.81	1.04	0.05	21.81	18.47	0.91	-0.13
efhc2	3	135343222	135439443	NC_041315.1	4	59198116	59252882	NC_006088.5	1	112372336	112431837	17.06	37.18	1	0.01	17.94	18.63	1.12	0.16
ndp	3	135237661	135273319	NC_041315.1	4	59289562	59315935	NC_006088.5	1	112500373	112520395	16.58	33.66	0.94	-0.1	19.34	11.78	0.66	-0.61
cask	3	134160755	134351274	NC_041315.1	4	59786603	59909355	NC_006088.5	1	113093357	113289177	19.65	40.49	0.95	-0.07	21.21	22.22	1.13	0.18
nyx	3	134125565	134145547	NC_041315.1	4	59921051	59926999	NC_006088.5	1	113301350	113321773	18.26	38.83	0.98	-0.03	16.35	25.03	1.65	0.72
ddx3x	3	134104324	134124468	NC_041315.1	4	59929867	59949415	NC_006088.5	1	113327064	113344500	16.68	43.86	1.21	0.28	22.13	18.9	0.92	-0.12
rpl8	3	134050786	134057399	NC_041315.1	4	59971320	59976077	NC_006088.5	1	113370855	113374557	19.91	52.48	1.21	0.28	19.15	20.31	1.14	0.19
usp9x	3	133943838	134043754	NC_041315.1	4	59984870	60057091	NC_006088.5	1	113383681	113484148	18.92	38.97	0.95	-0.08	18.86	19.06	1.09	0.12
med14	3	133853630	133899125	NC_041315.1	4	60078299	60115265	NC_006088.5	1	113533440	113567752	19.54	41.55	0.98	-0.03	17.71	19.72	1.2	0.26
atp6ap2	3	133808761	133824916	NC_041315.1	4	60133375	60147183	NC_006088.5	1	113578706	113587894	20.53	41.58	0.93	-0.1	17.49	22.52	1.39	0.47
bcor	3	133398874	133501344	NC_041315.1	4	60289185	60374141	NC_006088.5	1	113671449	113730131	19.01	38.92	0.94	-0.08	20.1	21.68	1.16	0.22
mid1ip1	3	132695821	132700197	NC_041315.1	4	60751428	60754280	NC_006088.5	1	114046400	114047548	9.26	25.21	1.25	0.33	13.97	13.91	1.07	0.1
tspan7	3	132520302	132616650	NC_041315.1	4	60797277	60871072	NC_006088.5	1	114074132	114163611	18.95	42.48	1.03	0.05	17.74	17.83	1.08	0.12
otc	3	132456812	132494881	NC_041315.1	4	60885976	60906929	NC_006088.5	1	114206427	114232333	20.46	38.95	0.88	-0.19	19.64	18.07	0.99	-0.01
rpgr	3	132407264	132454759	NC_041315.1	4	60907709	60928734	NC_006088.5	1	114233955	114272545	17.82	45.39	1.17	0.23	19.47	22.51	1.25	0.32
srpx	3	132357149	132402233	NC_041315.1	4	60945203	60991794	NC_006088.5	1	114302617	114343558	19.98	43.56	1	0.01	19.09	19.62	1.11	0.15
sytl5	3	132272508	132350381	NC_041315.1	4	60957463	61057716	NC_006088.5	1	114347326	114425752	17.31	36.91	0.98	-0.03	20.31	21.73	1.15	0.21
dynlt3	3	132249759	132263302	NC_041315.1	4	61062161	61070537	NC_006088.5	1	114440906	114447788	18.1	32.8	0.83	-0.26	15.94	18.53	1.25	0.33
xk	3	132126693	132167265	NC_041315.1	4	61102463	61114754	NC_006088.5	1	114494389	114509421	15.69	43.25	1.27	0.34	16.07	22.49	1.51	0.59
lancl3	3	132071987	132117636	NC_041315.1	4	61121084	61146257	NC_006088.5	1	114510878	114546974	19.99	33.49	0.77	-0.37	16.31	19.3	1.28	0.35
prrg1	3	132018798	132053219	NC_041315.1	4	61174035	61188786	NC_006088.5	1	114579211	114609343	26.75	40.08	0.69	-0.53	15.85	17.09	1.16	0.22
tmem47	3	130976803	131023931	NC_041315.1	4	61629078	61659698	NC_006088.5	1	115288951	115315641	20.02	34.37	0.79	-0.34	16.36	18.8	1.24	0.31
nr0b1	3	129401057	129408656	NC_041315.1	4	63202180	63206708	NC_006088.5	1	115748143	115750436	17.18	29.43	0.79	-0.34	15.07	14.51	1.04	0.05
tab3	3	128999490	129095133	NC_041315.1	4	62982703	63011344	NC_006088.5	1	115986869	116028579	18.98	47.61	1.16	0.21	16.14	17.77	1.19	0.25
gk	3	129108471	129146229	NC_041315.1	4	63048283	63089292	NC_006088.5	1	116057523	116093801	21.16	46.63	1.02	0.02	22.35	21.94	1.06	0.08
il1rapl1	3	129626808	130598696	NC_041315.1	4	63300786	63936548	NC_006088.5	1	117524268	118228754	21.29	43.69	0.95	-0.08	20.08	22.25	1.19	0.26
arx	3	126343305	126359462	NC_041315.1	4	64798671	64812137	NC_006088.5	1	119267014	119271432	23.1	35.93	0.72	-0.48	15.59	15.3	1.06	0.08
pola1	3	126064049	126336324	NC_041315.1	4	64817689	64993773	NC_006088.5	1	119273954	119465158	20.98	39.84	0.87	-0.19	20.1	21.02	1.13	0.17
pcyt1b	3	126015908	126057788	NC_041315.1	4	64993890	65023206	NC_006088.5	1	119478907	119510452	19.66	41.82	0.98	-0.03	19.97	19.76	1.07	0.09
pdk3	3	125913640	125994621	NC_041315.1	4	65032364	65072158	NC_006088.5	1	119517517	119567431	20.61	38.82	0.87	-0.2	22.91	20.56	0.97	-0.05
zfx	3	125814240	125834671	NC_041315.1	4	65117416	65132823	NC_006088.5	1	119614635	119637276	16.73	42.52	1.17	0.23	16.75	20.18	1.3	0.38
eif2s3	3	125777909	125790924	NC_041315.1	4	65138513	65150482	NC_006088.5	1	119653160	119666011	18.99	37.2	0.9	-0.15	18.11	18.66	1.11	0.15
klhl15	3	125742100	125773066	NC_041315.1	4	65150833	65175560	NC_006088.5	1	119666081	119695225	21.43	38.38	0.83	-0.28	21.52	21.37	1.07	0.1
apoo	3	125693967	125721583	NC_041315.1	4	65191631	65206478	NC_006088.5	1	119704486	119735660	18.71	36.35	0.9	-0.16	21.2	20.45	1.04	0.06
sat1	3	125678238	125685691	NC_041315.1	4	65211900	65217092	NC_006088.5	1	119746943	119749754	16.95	36.78	1	0	25.34	19.8	0.84	-0.25
acot9	3	125644279	125673210	NC_041315.1	4	65224607	65242237	NC_006088.5	1	119753970	119774894	20.5	44.02	0.99	-0.02	20.44	21.65	1.14	0.19
prdx4	3	125627255	125641332	NC_041315.1	4	65243184	65250829	NC_006088.5	1	119778663	119787313	16.39	39.8	1.12	0.16	15.33	20.5	1.44	0.53
ptchd1	3	125466634	125554481	NC_041315.1	4	65317964	65370909	NC_006088.5	1	119857155	119891981	18.1	41.94	1.07	0.09	17.29	16.45	1.03	0.04
phex	3	124664047	124811788	NC_041315.1	4	65710648	65811809	NC_006088.5	1	120313524	120408979	21.59	37.95	0.81	-0.3	18.94	21.51	1.22	0.29
sms	3	124613945	124642689	NC_041315.1	4	65819870	65855250	NC_006088.5	1	120425332	120468447	20.99	41	0.9	-0.15	18.1	19.67	1.17	0.23
mbtps2	3	124563499	124598236	NC_041315.1	4	65866474	65888633	NC_006088.5	1	120488119	120522883	19.45	51.99	1.23	0.3	22.87	21.62	1.02	0.03
smpx	3	124518746	124558562	NC_041315.1	4	65891824	65920978	NC_006088.5	1	120533913	120576703	24.45	39.27	0.74	-0.43	14.93	15.89	1.15	0.2
klhl34	3	124498293	124503336	NC_041315.1	4	65930812	65934217	NC_006088.5	1	120593777	120600043	20.05	40.95	0.94	-0.09	19.66	17.37	0.95	-0.07
cnksr2	3	124298893	124493881	NC_041315.1	4	65935228	66226610	NC_006088.5	1	120598073	120804591	18.38	39.58	0.99	-0.01	17.65	18.65	1.14	0.19
rps6ka3	3	123934750	123987978	NC_041315.1	4	66278131	66322057	NC_006088.5	1	121157514	121228575	20.79	42.99	0.95	-0.07	20.7	21.5	1.12	0.16
map7d2	3	123825376	123907633	NC_041315.1	4	66342853	66396458	NC_006088.5	1	121301247	121338461	17.79	39.21	1.02	0.02	17.32	19.56	1.22	0.28
sh3kbp1	3	123529575	123771028	NC_041315.1	4	66438171	66574715	NC_006088.5	1	121384415	121607316	21.2	44.33	0.96	-0.05	20.41	22.82	1.21	0.27
map3k15	3	123411336	123502885	NC_041315.1	4	66587327	66668622	NC_006088.5	1	121618950	121692149	19.38	40.09	0.95	-0.07	18.53	18.47	1.07	0.1
pdha1	3	123385943	123411469	NC_041315.1	4	66668696	66688851	NC_006088.5	1	121691902	121703921	21.81	41.75	0.88	-0.18	20.17	18.09	0.97	-0.05
adgrg2	3	123231583	123305870	NC_041315.1	4	66737474	66782992	NC_006088.5	1	121765797	121820965	20.45	38.41	0.87	-0.21	18.87	21.67	1.24	0.31
phka2	3	123148654	123218565	NC_041315.1	4	66787815	66839495	NC_006088.5	1	121822203	121861972	19.89	39.46	0.91	-0.13	19.21	20.83	1.17	0.23
ppef1	3	123076071	123138809	NC_041315.1	4	66848678	66885449	NC_006088.5	1	121862318	121891752	19.6	35.93	0.84	-0.24	18.28	20	1.18	0.24
rs1	3	123020395	123025410	NC_041315.1	4	66901071	66910209	NC_006088.5	1	121901006	121912944	19.15	45	1.08	0.11	16.38	20.11	1.32	0.4
cdkl5	3	122890985	123001490	NC_041315.1	4	66921062	66987089	NC_006088.5	1	121916980	122042524	18.99	36.42	0.88	-0.18	17.71	17.99	1.1	0.13
scml2	3	122795683	122846755	NC_041315.1	4	67010398	67053961	NC_006088.5	1	122068044	122137407	22.98	46.35	0.93	-0.11	19.37	20.51	1.14	0.19
rai2	3	122748559	122791878	NC_041315.1	4	67058494	67104572	NC_006088.5	1	122146193	122179404	15.33	43.26	1.3	0.38	18.11	20.4	1.21	0.28
nhs	3	122334402	122625586	NC_041315.1	4	67204441	67443343	NC_006088.5	1	122342883	122596955	18.79	32.65	0.8	-0.32	20.17	20.73	1.11	0.15
reps2	3	122156535	122255706	NC_041315.1	4	67505261	67581029	NC_006088.5	1	122667265	122761316	19.57	38.56	0.91	-0.14	17.92	20.31	1.22	0.29
txlng	3	122114224	122138512	NC_041315.1	4	67590031	67632921	NC_006088.5	1	122797862	122820108	20.73	41.83	0.93	-0.11	20.25	17.65	0.94	-0.09
syap1	3	122094631	122106264	NC_041315.1	4	67634369	67645238	NC_006088.5	1	122824941	122843874	22.51	41.96	0.86	-0.22	21.35	23.03	1.16	0.22
ctps2	3	122029502	122114089	NC_041315.1	4	67633127	67698863	NC_006088.5	1	122843947	122900763	20.53	41.58	0.93	-0.1	19.29	19.72	1.1	0.14
grpr	3	121764758	121796502	NC_041315.1	4	67792585	67816946	NC_006088.5	1	123085896	123107333	15.5	41.29	1.23	0.3	14.51	18.75	1.39	0.48
ap1s2	3	121622270	121665356	NC_041315.1	4	67864353	67888894	NC_006088.5	1	123220526	123254525	15.22	45.1	1.37	0.45	25.46	22.2	0.94	-0.09
zrsr2	3	121600710	121620281	NC_041315.1	4	67893483	67906538	NC_006088.5	1	123253847	123275292	14.9	33.99	1.05	0.07	17.7	22.64	1.38	0.46
bmx	3	121472591	121500821	NC_041315.1	4	67946970	67978178	NC_006088.5	1	123333052	123360195	17.68	46.67	1.22	0.28
mospd2	3	121169159	121203725	NC_041315.1	4	68152764	68173878	NC_006088.5	1	123679401	123713845	17.9	42.99	1.11	0.15	17.83	19.01	1.15	0.2
fancb	3	121147923	121169029	NC_041315.1	4	68174123	68188326	NC_006088.5	1	123713849	123729213	19.12	43.63	1.05	0.07	16.81	18	1.15	0.21
glra2	3	120920803	121095050	NC_041315.1	4	68209789	68329750	NC_006088.5	1	123760274	123887833	24.24	51.34	0.98	-0.04	23.48	26.36	1.21	0.28
gemin8	3	120695806	120746557	NC_041315.1	4	68465512	68506972	NC_006088.5	1	124157187	124185246	18.72	36.71	0.9	-0.15	15.8	14.38	0.98	-0.03
gpm6b	3	120524526	120678702	NC_041315.1	4	68522088	68601549	NC_006088.5	1	124201058	124307982	15.99	34.39	0.99	-0.01	18.83	24.03	1.38	0.46
ofd1	3	120474444	120523286	NC_041315.1	4	68598625	68627312	NC_006088.5	1	124308398	124337711	18.78	39.54	0.97	-0.04	19.73	20.63	1.13	0.17
trappc2	3	120465610	120474327	NC_041315.1	4	68627392	68633138	NC_006088.5	1	124337755	124343421	16.15	43.82	1.25	0.32	17.43	21.96	1.36	0.44
rab9a	3	120451584	120463932	NC_041315.1	4	68635274	68642997	NC_006088.5	1	124344118	124352679	24.77	42.96	0.8	-0.32	17.83	21.26	1.29	0.36
tceanc	3	120440827	120446426	NC_041315.1	4	68647591	68651095	NC_006088.5	1	124357466	124367373	12.24	23.6	0.89	-0.17	10.43	10.25	1.06	0.08
prps2	3	119989981	120026766	NC_041315.1	4	68973922	69001905	NC_006088.5	1	124459861	124485273	21.69	42.19	0.9	-0.16	19.79	18.87	1.03	0.04
tmsb4x	3	120074103	120077365	NC_041315.1	4	68931008	68933246	NC_006088.5	1	124544420	124546074	29.42	49.81	0.78	-0.36	14.13	15.57	1.19	0.25
egfl6	3	120366682	120417729	NC_041315.1	4	68655186	68695399	NC_006088.5	1	124845519	124907268	19.94	47.13	1.09	0.12	20.5	20.66	1.09	0.12
frmpd4	3	119569948	119965313	NC_041315.1	4	69012454	69093281	NC_006088.5	1	124927949	125232328	19.81	40.19	0.93	-0.1	20.6	21.46	1.12	0.17
msl3	3	119510923	119536563	NC_041315.1	4	69350392	69370230	NC_006088.5	1	125359832	125384712	19.24	43.91	1.05	0.07	19.77	22.37	1.22	0.29
arhgap6	3	119450013	119495558	NC_041315.1	4	69399337	69575441	NC_006088.5	1	125422216	125726156	18.43	41.69	1.04	0.06	17.99	17.51	1.05	0.07
mid1	3	119079543	119346223	NC_041315.1	4	69581179	69852555	NC_006088.5	1	125858499	126107977	21.19	44.04	0.96	-0.06	19.55	21.81	1.2	0.27
wwc3	3	118795226	118888487	NC_041315.1	4	69998860	70060463	NC_006088.5	1	126236844	126334725	18.18	41.04	1.04	0.06	19.07	21.16	1.2	0.26
shroom2	3	118724896	118755742	NC_041315.1	4	70077968	70184816	NC_006088.5	1	126382157	126504735	24.4	37	0.7	-0.52	12.85	20.37	1.71	0.77
gpr143	3	118552480	118578100	NC_041315.1	4	70188920	70208992	NC_006088.5	1	126518232	126531997	19.24	35.27	0.84	-0.24	21.63	18.45	0.92	-0.12
tbl1x	3	118377569	118549084	NC_041315.1	4	70210328	70341254	NC_006088.5	1	126545073	126745184	19.37	38.52	0.92	-0.13	23.84	17.89	0.81	-0.31
anos1	3	118028246	118138846	NC_041315.1	4	70494402	70587498	NC_006088.5	1	127043959	127168215	17.51	42.37	1.11	0.16	22.26	18.27	0.88	-0.18
pnpla4	3	117644383	117678959	NC_041315.1	4	70826702	70837852	NC_006088.5	1	127493302	127513081	20	37.74	0.87	-0.2	21.53	24.39	1.22	0.29
sts	3	117218317	117361393	NC_041315.1	4	71028166	71098287	NC_006088.5	1	127707646	127827226	19.3	41.76	1	0	19.38	18.65	1.04	0.05
pudp	3	117100662	117218647	NC_041315.1	4	71097458	71158385	NC_006088.5	1	127826522	127896240	17.41	35.91	0.95	-0.07	22.43	17.42	0.84	-0.26
prkx	3	114407535	114481771	NC_041315.1	4	72426341	72491795	NC_006088.5	1	129430051	129485175	20.11	41.88	0.96	-0.06	18.39	19.12	1.12	0.16
mxra5	3	114179255	114217771	NC_041315.1	4	72613514	72640725	NC_006088.5	1	129625903	129647637	17.21	36.98	0.99	-0.01	21.56	20.7	1.04	0.05
gyg2	3	113912622	113936926	NC_041315.1	4	72777869	72795534	NC_006088.5	1	129814541	129833589	17.13	41.32	1.11	0.15	18.71	17.25	0.99	-0.01
zbed1	3	113708092	113722917	NC_041315.1	4	72891615	73028552	NC_006088.5	1	129981060	129993306	19.17	43.77	1.05	0.07	21.05	21	1.08	0.11
asmt	3	113364351	113385484	NC_041315.1	4	73173183	73185871	NC_006088.5	1	130327374	130334873	17.97	41.06	1.05	0.07	18.9	21.44	1.22	0.29
akap17a	3	113343635	113360440	NC_041315.1	4	73191228	73203197	NC_006088.5	1	130340807	130350924	20.59	40.58	0.91	-0.14	19.37	19.08	1.06	0.09
asmtl	3	113259241	113282023	NC_041315.1	4	73260594	73280701	NC_006088.5	1	130423730	130450202	19.36	41.81	1	-0.01	19.13	23.7	1.34	0.42
slc25a6	3	113241438	113251085	NC_041315.1	4	73281703	73288093	NC_006088.5	1	130453455	130456984	29.06	51.86	0.82	-0.28	26.79	22.8	0.92	-0.12
shox	3	112626688	112660032	NC_041315.1	4	73664716	73687437	NC_006088.5	1	131032587	131040414	12.93	34.81	1.24	0.31	13.93	14.16	1.1	0.13
ppp2r3b	3	112267420	112330948	NC_041315.1	4	73892628	73933515	NC_006088.5	1	131249682	131299891	17.27	46.16	1.23	0.3	22.15	20.47	1	-0.01
gtpbp6	3	112175594	112191243	NC_041315.1	4	73990878	74001913	NC_006088.5	1	131359528	131370446	19.3	40.58	0.97	-0.05	21.61	18.67	0.93	-0.1
plcxd1	3	112152667	112173074	NC_041315.1	4	74002075	74015611	NC_006088.5	1	131370555	131388802	20.04	45.46	1.05	0.06	19.21	20.13	1.13	0.18
jade3	3	112046519	112090086	NC_041315.1	4	74067524	74106536	NC_006088.5	1	131435816	131498508	18.47	36.79	0.92	-0.12	21.4	18.66	0.94	-0.09
rp2	3	112022592	112038298	NC_041315.1	4	74112167	74126373	NC_006088.5	1	131504405	131522593	20.43	37.31	0.84	-0.25	20.77	19.04	0.99	-0.02
slc9a7	3	111941318	112009694	NC_041315.1	4	74130125	74182448	NC_006088.5	1	131536018	131606965	19.08	40.28	0.97	-0.04	19.69	19.23	1.05	0.07
chst7	3	111912369	111938366	NC_041315.1	4	74186924	74200675	NC_006088.5	1	131622976	131624723	7.16	15.42	0.99	-0.01
tubgcp5	3	111841775	111869915	NC_041315.1	4	74222141	74240380	NC_006088.5	1	131653601	131676362	20.96	39.61	0.87	-0.2	19.86	20.95	1.14	0.19
cyfip1	3	111761512	111836172	NC_041315.1	4	74244543	74303055	NC_006088.5	1	131681532	131745200	19.12	41.19	0.99	-0.01	17.87	20.56	1.24	0.31
nipa2	3	111729582	111756695	NC_041315.1	4	74305116	74322758	NC_006088.5	1	131746787	131757836	17.54	35.18	0.92	-0.11	17.8	23.33	1.41	0.5
nipa1	3	111701042	111712218	NC_041315.1	4	74326570	74346565	NC_006088.5	1	131761289	131775936	12.94	43.48	1.55	0.63	20.81	18.34	0.95	-0.07
oca2	3	111252899	111519039	NC_041315.1	4	74478827	74621936	NC_006088.5	1	131924919	132106250	20.09	39.12	0.9	-0.16	19.28	18.76	1.05	0.07
gabrg3	3	110604495	111094000	NC_041315.1	4	74736961	75052367	NC_006088.5	1	132397255	132561457	18.92	42.82	1.04	0.06	18.55	20.16	1.17	0.23
gabra5	3	110466452	110565126	NC_041315.1	4	75078621	75146555	NC_006088.5	1	132566479	132622426	22.37	46.44	0.96	-0.06	19.66	22.34	1.23	0.29
gabrb3	3	110242962	110271453	NC_041315.1	4	75085368	75281197	NC_006088.5	1	132652415	132762481	21.05	48.55	1.06	0.09	24.89	25.06	1.09	0.12
atp10a	3	109753648	109921345	NC_041315.1	4	75449953	75603476	NC_006088.5	1	132986277	133096993	19.03	38.58	0.93	-0.1	20.13	18.95	1.02	0.02
ube3a	3	109595749	109629135	NC_041315.1	4	75684034	75723866	NC_006088.5	1	133181026	133230538	19.04	44.3	1.07	0.1	19.44	21.81	1.21	0.27
vwa3b	3	109442200	109531130	NC_041315.1	4	75791681	75855937	NC_006088.5	1	133283021	133351907	18.99	37.52	0.91	-0.14	19.58	19.95	1.1	0.14
tmem131	3	109312179	109399244	NC_041315.1	4	75881384	75955377	NC_006088.5	1	133387876	133479419	19.71	39.88	0.93	-0.1	19.78	20.62	1.12	0.17
inpp4a	3	109169581	109290153	NC_041315.1	4	75980465	76078077	NC_006088.5	1	133488998	133602459	21.04	46.64	1.02	0.03	20.39	20.03	1.06	0.08
unc50	3	109146562	109157578	NC_041315.1	4	76084961	76096632	NC_006088.5	1	133610603	133628682	19.29	40.73	0.97	-0.04	15.77	16.3	1.11	0.16
mgat4a	3	109056163	109141644	NC_041315.1	4	76093622	76147266	NC_006088.5	1	133618519	133693798	18.57	42.87	1.06	0.09	22.41	19.64	0.94	-0.08
tgfbrap1	3	108921800	108947783	NC_041315.1	4	78631867	78658051	NC_006088.5	1	136391852	136425553	17.93	39.85	1.02	0.03	20.01	20.8	1.12	0.16
fhl2	3	108873147	108905974	NC_041315.1	4	78676189	78707953	NC_006088.5	1	136439348	136481079	15.87	40.71	1.18	0.24	15.72	25.43	1.74	0.8
nck2	3	108597808	108697543	NC_041315.1	4	78792901	78867596	NC_006088.5	1	136578811	136660607	15.63	37.51	1.11	0.14	15.05	20.68	1.48	0.57
uxs1	3	108454747	108515944	NC_041315.1	4	78912080	78953054	NC_006088.5	1	136727250	136782459	20.75	39.83	0.88	-0.18	18.28	19.5	1.15	0.2
st6gal2	3	108241304	108321920	NC_041315.1	4	79038473	79114102	NC_006088.5	1	136948852	137123646	23.59	35.59	0.7	-0.52	16.64	21.16	1.37	0.46
slc5a7	3	107703607	107738179	NC_041315.1	4	79444864	79487554	NC_006088.5	1	137342523	137368789	18.99	48.43	1.18	0.23	22.58	22.85	1.09	0.13
gcc2	3	107596643	107629799	NC_041315.1	4	79565412	79595966	NC_006088.5	1	137478979	137507779	20.51	39.38	0.88	-0.18	20.36	19.37	1.03	0.04
lims1	3	107508373	107588123	NC_041315.1	4	79604799	79682109	NC_006088.5	1	137514681	137578645	20.45	40.84	0.92	-0.12	22.17	19.79	0.96	-0.06
ccdc138	3	107401206	107453674	NC_041315.1	4	79729423	79758475	NC_006088.5	1	137803068	137812436	19.46	33.56	0.79	-0.33	21.34	19.07	0.96	-0.05
edar	3	107291747	107381797	NC_041315.1	4	79766361	79844464	NC_006088.5	1	137821536	137894512	17.12	40.93	1.1	0.14	16.97	17.06	1.08	0.12
sh3rf3	3	106963465	107257916	NC_041315.1	4	79873556	80085682	NC_006088.5	1	137927597	138156476	16.73	37.33	1.03	0.04	18.69	19.45	1.12	0.17
champ1	3	106816220	106824431	NC_041315.1	4	80193794	80202941	NC_006088.5	1	138242770	138253534	18.52	43.1	1.07	0.1	20.41	20.32	1.07	0.1
upf3a	3	106777617	106800143	NC_041315.1	4	80213941	80228800	NC_006088.5	1	138258479	138281841	21.05	43.57	0.95	-0.07	19.95	19.45	1.05	0.07
cdc16	3	106756841	106774988	NC_041315.1	4	80230945	80251855	NC_006088.5	1	138283640	138303660	19.99	39.6	0.91	-0.13	21.19	22.46	1.14	0.19
rasa3	3	106548285	106726004	NC_041315.1	4	80251993	80401841	NC_006088.5	1	138347996	138478858	18.76	43.07	1.06	0.08	18.23	20.2	1.19	0.26
gas6	3	106410530	106471646	NC_041315.1	4	80452226	80498595	NC_006088.5	1	138512504	138549866	18.24	36.85	0.93	-0.1	18.62	19.41	1.12	0.17
tmem255b	3	106344230	106408124	NC_041315.1	4	80497914	80540033	NC_006088.5	1	138554072	138617320	22.4	44.88	0.92	-0.12	27.51	20.7	0.81	-0.3
atp4b	3	106303168	106316656	NC_041315.1	4	80560044	80566169	NC_006088.5	1	138638385	138644098	21.12	38.23	0.83	-0.26	17.05	19.46	1.23	0.3
tfdp1	3	106247434	106303566	NC_041315.1	4	80568183	80596759	NC_006088.5	1	138648961	138690364	22.58	45.08	0.92	-0.12	18.8	20.52	1.18	0.23
tmco3	3	106220804	106245061	NC_041315.1	4	80601358	80625329	NC_006088.5	1	138695873	138727922	19.84	50.77	1.18	0.24	19.44	22.71	1.26	0.33
dcun1d2	3	106198144	106219692	NC_041315.1	4	80625421	80641938	NC_006088.5	1	138728030	138749323	20.24	44.32	1.01	0.01	19.75	22.39	1.22	0.29
adprhl1	3	106160642	106193661	NC_041315.1	4	80643784	80679439	NC_006088.5	1	138749447	138785559	19.57	43.2	1.02	0.02	19.26	18.07	1.01	0.02
grtp1	3	106079943	106114356	NC_041315.1	4	80703247	80725810	NC_006088.5	1	138803158	138831233	20.18	39.7	0.91	-0.14	22.13	24.31	1.18	0.24
lamp1	3	106060256	106078240	NC_041315.1	4	80726815	80744224	NC_006088.5	1	138832128	138850358	18.26	36.95	0.93	-0.1	21.7	22.11	1.1	0.14
cul4a	3	106014239	106054558	NC_041315.1	4	80746270	80781143	NC_006088.5	1	138854760	138890354	23.68	46.68	0.91	-0.14	22.49	24.34	1.17	0.22
pcid2	3	105989926	106012318	NC_041315.1	4	80782888	80796576	NC_006088.5	1	138891004	138903905	16.76	41.94	1.15	0.21	20.2	19.05	1.02	0.02
proz	3	105978324	105990278	NC_041315.1	4	80797198	80806203	NC_006088.5	1	138904391	138912205	19.62	46.85	1.1	0.14	18.38	22.26	1.31	0.38
mcf2l	3	105778729	105922531	NC_041315.1	4	80835963	80947803	NC_006088.5	1	138951176	139099745	18.76	42.37	1.04	0.06	20.1	20.98	1.13	0.17
atp11a	3	105622297	105768796	NC_041315.1	4	80951817	81063340	NC_006088.5	1	139109141	139231492	18.55	40.57	1.01	0.01	19.38	21.83	1.21	0.28
tubgcp3	3	105516520	105585169	NC_041315.1	4	81081003	81136811	NC_006088.5	1	139263827	139314282	18.66	41.57	1.03	0.04	21.28	22.03	1.12	0.16
naxd	3	104432696	104450126	NC_041315.1	4	81893869	81916440	NC_006088.5	1	140453421	140506478	19	38.45	0.93	-0.1	20.85	17.18	0.89	-0.17
cars2	3	104453979	104500867	NC_041315.1	4	81858434	81903556	NC_006088.5	1	140506974	140546054	17.09	40.14	1.08	0.11	19.23	15.92	0.89	-0.16
ing1	3	104501537	104509012	NC_041315.1	4	81846180	81853940	NC_006088.5	1	140546081	140550989	16.14	42.44	1.21	0.28	18.47	18.97	1.11	0.15
ankrd10	3	104563665	104596929	NC_041315.1	4	81800425	81825771	NC_006088.5	1	140577898	140612182	17.06	40.76	1.1	0.14	19.1	21.17	1.2	0.26
arhgef7	3	104649975	104784007	NC_041315.1	4	81688906	81778583	NC_006088.5	1	140644717	140752733	18.24	42.31	1.07	0.1	19.71	18.87	1.03	0.05
sox1	3	105297389	105301253	NC_041315.1	4	81323337	81327118	NC_006088.5	1	141152094	141154399	15.24	29.92	0.9	-0.14	13.01	13.11	1.09	0.12
fam155a	3	103921912	104341353	NC_041315.1	4	81967194	82279933	NC_006088.5	1	141803234	142262634	18.09	42.95	1.09	0.13	16.34	18.53	1.22	0.29
arglu1	3	103620522	103632191	NC_041315.1	4	82493134	82503551	NC_006088.5	1	142495232	142505858	19.25	33.31	0.8	-0.33	16.92	22.6	1.44	0.53
efnb2	3	103536725	103607359	NC_041315.1	4	82509939	82567096	NC_006088.5	1	142513096	142554063	15	34.68	1.07	0.09	14.53	17.95	1.33	0.41
slc10a2	3	101163403	101179678	NC_041315.1	4	84298768	84316608	NC_006088.5	1	144099552	144110941	20.72	42.21	0.94	-0.09	19.1	18.97	1.07	0.1
bivm	3	101046669	101063681	NC_041315.1	4	84384798	84397435	NC_006088.5	1	144209954	144226593	17.77	40.52	1.05	0.07	16.26	22.53	1.49	0.58
tex30	3	101003427	101012747	NC_041315.1	4	84422950	84429351	NC_006088.5	1	144242942	144249023	17.01	44.03	1.19	0.25	18.39	20.41	1.2	0.26
mettl21c	3	100939763	100947819	NC_041315.1	4	84458777	84487859	NC_006088.5	1	144278090	144285924	19.47	43.3	1.02	0.04	21.44	19.42	0.98	-0.03
tpp2	3	100881961	100938966	NC_041315.1	4	84487463	84528281	NC_006088.5	1	144283852	144332776	18.9	40.78	0.99	-0.01	23.61	21.46	0.98	-0.03
fgf14	3	100433169	100828670	NC_041315.1	4	84566041	84873809	NC_006088.5	1	144408036	144798242	19.57	49.66	1.17	0.23	23.57	20.99	0.96	-0.06
itgbl1	3	100231135	100419722	NC_041315.1	4	84882275	85010614	NC_006088.5	1	144798253	144931485	18	39.2	1	0	22.03	19.09	0.93	-0.1
nalcn	3	99931734	100225016	NC_041315.1	4	85018892	85204466	NC_006088.5	1	144940109	145155038	19.35	41.15	0.98	-0.03	21.37	19.79	1	0
tmtc4	3	99681175	99755616	NC_041315.1	4	85319520	85364170	NC_006088.5	1	145329081	145386163	19.62	43.18	1.01	0.02	17.71	18.08	1.1	0.14
ggact	3	99650526	99678292	NC_041315.1	4	85369123	85421264	NC_006088.5	1	145387492	145417364	12.62	38.72	1.41	0.5	18.12	19.9	1.18	0.24
pcca	3	99366388	99649762	NC_041315.1	4	85391893	85618070	NC_006088.5	1	145416732	145689410	21.33	39.59	0.86	-0.23	17.89	20.59	1.24	0.31
clybl	3	98943401	99168492	NC_041315.1	4	85762487	85962419	NC_006088.5	1	145748630	145880796	21.63	38.76	0.83	-0.28	20.39	22.63	1.2	0.26
tm9sf2	3	98896196	98931683	NC_041315.1	4	85968422	85996773	NC_006088.5	1	145918621	145946473	19.03	39.64	0.96	-0.06	17.31	19.07	1.19	0.25
ubac2	3	98759297	98868913	NC_041315.1	4	86019790	86095790	NC_006088.5	1	145983457	146084650	15.7	37.3	1.09	0.13	16.99	19.45	1.23	0.3
gpr183	3	98796945	98828402	NC_041315.1	4	86054474	86061965	NC_006088.5	1	146021131	146034582	16.24	35.49	1.01	0.01	17.72	16.25	0.99	-0.02
gpr18	3	98774423	98782385	NC_041315.1	4	86075046	86081889	NC_006088.5	1	146060182	146065443	20.54	30.97	0.69	-0.53	17.7	17.32	1.06	0.08
dock9	3	98572325	98693068	NC_041315.1	4	86095938	86250610	NC_006088.5	1	146109700	146228834	20.02	42.08	0.97	-0.05	18.47	20.45	1.19	0.26
slc15a1	3	98501911	98552425	NC_041315.1	4	86268154	86305956	NC_006088.5	1	146243022	146267056	21.38	42.15	0.91	-0.14	17.99	17.54	1.05	0.07
stk24	3	98451720	98498046	NC_041315.1	4	86311938	86353015	NC_006088.5	1	146278754	146334798	22.89	43.47	0.87	-0.19	20.04	20.23	1.09	0.12
farp1	3	98214729	98447428	NC_041315.1	4	86354548	86543335	NC_006088.5	1	146337724	146535912	19.63	41.82	0.98	-0.03	20.71	21.17	1.1	0.14
ipo5	3	98154299	98196537	NC_041315.1	4	86552940	86587826	NC_006088.5	1	146550084	146587993	19.58	39.24	0.92	-0.12	20.11	19.74	1.06	0.08
rap2a	3	86073604	86098886	NC_041315.1	4	96243814	96262735	NC_006088.5	1	146711365	146744388	28.61	51.17	0.82	-0.28	24.57	22.38	0.98	-0.03
mbnl2	3	85946374	86043452	NC_041315.1	4	96147410	96222296	NC_006088.5	1	146761697	146870151	21.15	37.9	0.83	-0.28	15.13	18.69	1.33	0.41
uggt2	3	85418012	85531473	NC_041315.1	4	95762889	95845336	NC_006088.5	1	147288683	147367495	18.8	40.74	1	0	19.54	19.67	1.09	0.12
dnajc3	3	85358966	85417658	NC_041315.1	4	95715192	95762564	NC_006088.5	1	147369992	147401864	19.45	45.03	1.07	0.09	19.45	16.88	0.94	-0.1
dzip1	3	85311296	85347682	NC_041315.1	4	95680784	95715023	NC_006088.5	1	147410973	147448715	20.25	37.3	0.85	-0.24	19.88	18.74	1.02	0.02
cldn10	3	85235157	85309111	NC_041315.1	4	95609825	95679626	NC_006088.5	1	147451550	147510990	19.43	45.21	1.07	0.1	23.3	22.45	1.04	0.06
abcc4	3	85020302	85221056	NC_041315.1	4	95347886	95475733	NC_006088.5	1	147470494	147695961	19.34	40.29	0.96	-0.06	18.51	18.57	1.08	0.11
sox21	3	84854980	84856299	NC_041315.1	4	95190241	95193995	NC_006088.5	1	147835480	147837794	30.2	52.92	0.81	-0.31	25.6	32.42	1.37	0.45
gpr180	3	84790785	84808962	NC_041315.1	4	95134437	95153810	NC_006088.5	1	147852197	147878350	20.68	34.77	0.77	-0.37	18.58	17.53	1.02	0.02
tgds	3	84760713	84789688	NC_041315.1	4	95113451	95132515	NC_006088.5	1	147878341	147891038	20.93	41.45	0.91	-0.13	17.23	18.07	1.13	0.18
dct	3	84711216	84745284	NC_041315.1	4	94991476	95010328	NC_006088.5	1	147897398	147922631	20.53	47.07	1.06	0.08	16.59	18.06	1.17	0.23
gpc6	3	83725893	84691780	NC_041315.1	4	94160002	94978789	NC_006088.5	1	147929344	148680045	20.22	39.45	0.9	-0.15	19.35	21.68	1.21	0.27
slitrk5	3	91190047	91200538	NC_041315.1	4	91678096	91685883	NC_006088.5	1	150812970	150818935	19.06	38.44	0.93	-0.11	19.85	20.17	1.1	0.13
slitrk6	3	92499662	92514235	NC_041315.1	4	90743751	90757053	NC_006088.5	1	151665231	151679314	17.98	48.24	1.24	0.31	23.12	22.12	1.03	0.04
slitrk1	3	93916398	93920421	NC_041315.1	4	89572857	89578359	NC_006088.5	1	152610299	152618350	17.65	38.13	1	-0.01	21.19	18.68	0.95	-0.07
spry2	3	96683717	96691425	NC_041315.1	4	87794260	87801395	NC_006088.5	1	154055377	154060716	19.67	38.78	0.91	-0.14	18.47	17.56	1.03	0.04
ndfip2	3	96960338	97022675	NC_041315.1	4	87491444	87524369	NC_006088.5	1	154396098	154442843	20.78	43.04	0.95	-0.07	20.01	20.88	1.13	0.17
rbm26	3	97068234	97125594	NC_041315.1	4	87421223	87467916	NC_006088.5	1	154484732	154533145	21.35	43.35	0.94	-0.1	19.21	20.71	1.16	0.22
rnf219	3	97483161	97514245	NC_041315.1	4	87014164	87041090	NC_006088.5	1	154873117	154899984	21.44	50.19	1.08	0.11	23.89	17.43	0.79	-0.35
pou4f1	3	97519463	97541614	NC_041315.1	4	86992702	86995310	NC_006088.5	1	154907742	154912213	21.96	44.87	0.94	-0.09	18.3	16.09	0.95	-0.08
ednrb	3	98046610	98075479	NC_041315.1	4	86626101	86650896	NC_006088.5	1	155291853	155305829	20.4	36.47	0.82	-0.28	18.99	19.84	1.13	0.17
slain1	3	86178240	86228976	NC_041315.1	4	96329972	96369334	NC_006088.5	1	155363810	155418979	17.48	39.09	1.03	0.04	24.15	18.24	0.81	-0.3
scel	3	86240721	86339110	NC_041315.1	4	96375826	96431099	NC_006088.5	1	155434819	155509965	20.49	45.24	1.02	0.02	18.46	20.97	1.22	0.29
mycbp2	3	86478958	86636385	NC_041315.1	4	96480509	96655931	NC_006088.5	1	155590258	155794536	19.24	40.54	0.97	-0.04	19.15	19.93	1.12	0.17
fbxl3	3	86640914	86648008	NC_041315.1	4	96659249	96672616	NC_006088.5	1	155810094	155831149	22.19	36.43	0.76	-0.4	21.37	21.6	1.09	0.12
cln5	3	86652516	86660190	NC_041315.1	4	96673302	96680864	NC_006088.5	1	155832771	155841295	13.4	44.85	1.54	0.62	19.23	15.99	0.9	-0.16
kctd12	3	86712342	86714226	NC_041315.1	4	96719867	96724693	NC_006088.5	1	155899820	155904177	16.38	38.45	1.08	0.11	18.57	19.97	1.16	0.21
lmo7	3	87082841	87272916	NC_041315.1	4	97112135	97257559	NC_006088.5	1	156241202	156370180	18.94	40.3	0.98	-0.03	17.51	18.65	1.15	0.2
uchl3	3	87307176	87336064	NC_041315.1	4	97265048	97295518	NC_006088.5	1	156376949	156428387	14.35	36.17	1.16	0.22	14.29	23.44	1.77	0.82
commd6	3	87345333	87361681	NC_041315.1	4	97301698	97309651	NC_006088.5	1	156436726	156446730	23.76	46.41	0.9	-0.15	18.11	19.14	1.14	0.19
tbc1d4	3	87380248	87491857	NC_041315.1	4	97316242	97411095	NC_006088.5	1	156455039	156562060	19.48	40.9	0.97	-0.05	19.9	20.18	1.09	0.13
klf12	3	87885969	88149130	NC_041315.1	4	97700791	97941012	NC_006088.5	1	156971306	157234454	20.03	42.82	0.98	-0.02	18.41	20.5	1.2	0.26
klf5	3	88390852	88432489	NC_041315.1	4	98101937	98135458	NC_006088.5	1	157438785	157456439	14.2	39.72	1.29	0.37	20.93	20.04	1.03	0.05
pibf1	3	88476853	88598487	NC_041315.1	4	98155846	98246551	NC_006088.5	1	157475886	157592642	22.48	41.24	0.85	-0.24	23.23	20.01	0.93	-0.11
dis3	3	88594257	88622732	NC_041315.1	4	98246700	98271015	NC_006088.5	1	157591898	157612694	18.85	41.92	1.02	0.04	17.93	20.8	1.25	0.32
bora	3	88625136	88643669	NC_041315.1	4	98274919	98293121	NC_006088.5	1	157621738	157641309	25.33	50.91	0.93	-0.11	18.98	21.04	1.2	0.26
mzt1	3	88643685	88652955	NC_041315.1	4	98294271	98299721	NC_006088.5	1	157641451	157646198	22.62	42.21	0.86	-0.22	20.19	20.22	1.08	0.11
dach1	3	82506891	82913181	NC_041315.1	4	98663626	99015803	NC_006088.5	1	158037352	158406041	17.29	41.18	1.1	0.13	17.22	17.33	1.09	0.12
klhl1	3	81489448	81690820	NC_041315.1	4	99687436	99831263	NC_006088.5	1	159079009	159298796	21.54	37.59	0.8	-0.31	21.83	21.27	1.05	0.07
pcdh9	3	78719876	79709493	NC_041315.1	4	101053100	101898255	NC_006088.5	1	160443650	161152789	19.92	40.56	0.94	-0.09	19.86	20.3	1.1	0.14
pcdh20	3	76240479	76249866	NC_041315.1	4	103523283	103530512	NC_006088.5	1	163198027	163204708	18.61	40.99	1.01	0.02	21.37	19.46	0.98	-0.03
tdrd3	3	75723287	75813155	NC_041315.1	4	103777368	103843559	NC_006088.5	1	163529024	163630615	19.65	39.4	0.92	-0.11	18.83	19.67	1.13	0.17
diaph3	3	75534754	75670206	NC_041315.1	4	103878152	104002577	NC_006088.5	1	163718002	163957279	21.69	45.21	0.96	-0.06	19.8	20.09	1.09	0.13
pcdh17	3	73953326	74143344	NC_041315.1	4	104969343	105106605	NC_006088.5	1	164777980	164865039	14.86	39.63	1.23	0.3	15.95	22.54	1.52	0.61
smad9	3	181419736	181447421	NC_041315.1	4	30373037	30404826	NC_006088.5	1	173744731	173786052	20.1	46.33	1.06	0.09	24.52	22.9	1.01	0.01
rfxap	3	181461133	181472045	NC_041315.1	4	30363628	30370525	NC_006088.5	1	173788648	173795652	22.8	43.19	0.87	-0.2	19.76	14.13	0.77	-0.38
sertm1	3	181512031	181537765	NC_041315.1	4	30334797	30348579	NC_006088.5	1	173839989	173855830	23.11	32.33	0.64	-0.63	18.04	24.1	1.44	0.53
ccna1	3	181636037	181656034	NC_041315.1	4	30257067	30271426	NC_006088.5	1	173950850	173956696	19.86	46.29	1.07	0.1	21.15	21.46	1.09	0.13
dclk1	3	181840410	182107187	NC_041315.1	4	29917343	30159671	NC_006088.5	1	174079577	174317535	20.14	42.17	0.96	-0.05	17	18.92	1.2	0.26
nbea	3	182180017	182612340	NC_041315.1	4	29517450	29867808	NC_006088.5	1	174373491	174843850	19.66	43.2	1.01	0.02	20.82	20.09	1.04	0.06
mab21l1	3	182367822	182371669	NC_041315.1	4	29725937	29728833	NC_006088.5	1	174520472	174521785	14.91	39.04	1.21	0.27	16.27	14.44	0.96	-0.06
rfc3	3	183105103	183124032	NC_041315.1	4	29213067	29233778	NC_006088.5	1	175226087	175239857	24.83	47.18	0.88	-0.19	22.72	22.32	1.06	0.08
pds5b	3	183558343	183659058	NC_041315.1	4	28804124	28872069	NC_006088.5	1	175730272	175832231	19.05	39.75	0.96	-0.06	19.61	18.61	1.02	0.03
n4bp2l1	3	183702102	183720994	NC_041315.1	4	28704009	28714265	NC_006088.5	1	175887797	175900550	17.32	40.26	1.07	0.1	24.29	15.7	0.7	-0.52
brca2	3	183721565	183748129	NC_041315.1	4	28667018	28701899	NC_006088.5	1	175900477	175938644	17.26	36.17	0.97	-0.05	19.9	18.62	1.01	0.01
zar1l	3	183758338	183765704	NC_041315.1	4	28635223	28663388	NC_006088.5	1	175938760	175941165	18.32	32.35	0.81	-0.3	20.31	18.92	1	0.01
fry	3	183768077	184055084	NC_041315.1	4	28474126	28656423	NC_006088.5	1	175942138	176186653	20.42	43.11	0.97	-0.04	21.19	20.47	1.04	0.06
b3glct	3	184178234	184299132	NC_041315.1	4	28307651	28419214	NC_006088.5	1	176283076	176328262	21.3	50.08	1.08	0.12	15.89	20.81	1.41	0.5
hsph1	3	184320987	184346382	NC_041315.1	4	28264681	28293615	NC_006088.5	1	176342852	176364944	18.19	38.88	0.98	-0.02	20.13	17.94	0.96	-0.06
alox5ap	3	184490944	184504850	NC_041315.1	4	28120135	28127713	NC_006088.5	1	176416568	176424552	18.48	34.87	0.87	-0.2	18.18	19.34	1.15	0.2
uspl1	3	184521025	184537393	NC_041315.1	4	28090553	28107900	NC_006088.5	1	176429802	176446252	13.98	28.61	0.94	-0.08	16.65	16.94	1.1	0.13
hmgb1	3	184556884	184568666	NC_041315.1	4	28063220	28072955	NC_006088.5	1	176491447	176499617	14.02	38.1	1.25	0.32	14.42	19.64	1.47	0.55
katnal1	3	184623024	184655758	NC_041315.1	4	27988404	28024992	NC_006088.5	1	176569175	176609189	22.92	40.37	0.81	-0.3	18.71	18.6	1.07	0.1
ubl3	3	184823191	184872085	NC_041315.1	4	27860489	27901695	NC_006088.5	1	176669165	176726088	23.35	51.88	1.02	0.03	26.93	19.72	0.79	-0.34
slc7a1	3	184999280	185043832	NC_041315.1	4	27787545	27830968	NC_006088.5	1	176768276	176812419	18.27	34.46	0.87	-0.2	17.49	21.89	1.35	0.43
mtus2	3	185055687	185492202	NC_041315.1	4	27476185	27777079	NC_006088.5	1	176814145	177082427	17.69	35.55	0.93	-0.11	17.46	20.65	1.28	0.35
slc46a3	3	185540741	185569510	NC_041315.1	4	27421889	27442168	NC_006088.5	1	177110945	177124883	19.6	40.03	0.94	-0.09	20.41	19.85	1.05	0.07
pomp	3	185573193	185580652	NC_041315.1	4	27408361	27418700	NC_006088.5	1	177125947	177134374	18.27	42.25	1.07	0.09	18.97	17.12	0.97	-0.04
flt1	3	185628367	185771785	NC_041315.1	4	27270352	27382211	NC_006088.5	1	177165538	177266964	19.67	43.02	1.01	0.01	18.63	22.44	1.3	0.38
pan3	3	185772804	185853373	NC_041315.1	4	27203167	27266982	NC_006088.5	1	177271327	177348868	19.59	39.89	0.94	-0.09	19.77	21.12	1.15	0.2
flt3	3	185864369	185939279	NC_041315.1	4	27148821	27199067	NC_006088.5	1	177355418	177390462	16.88	34.46	0.94	-0.09	13.26	17.48	1.42	0.51
amer2	3	189153418	189157640	NC_041315.1	4	25972613	25984195	NC_006088.5	1	178475645	178486380	21.43	36.89	0.79	-0.33	19.96	13.19	0.71	-0.49
mipep	3	188801925	188863975	NC_041315.1	4	25720116	25771332	NC_006088.5	1	178738887	178807133	19.03	49.72	1.2	0.27	19.88	21	1.14	0.19
tnfrsf19	3	188708287	188769553	NC_041315.1	4	25631974	25687725	NC_006088.5	1	178822907	178879732	21.79	45.16	0.95	-0.07	17.2	14.11	0.88	-0.18
sacs	3	188596719	188670148	NC_041315.1	4	25546840	25639579	NC_006088.5	1	178925593	178983820	18.77	39.66	0.97	-0.04	16.32	20.66	1.36	0.45
sgcg	3	188560867	188596373	NC_041315.1	4	25518869	25549722	NC_006088.5	1	178986655	179102540	20.98	37.69	0.83	-0.27	20.99	20.83	1.07	0.1
fgf9	3	188008556	188053887	NC_041315.1	4	25061906	25103947	NC_006088.5	1	179687260	179717135	17.91	40.85	1.05	0.07	24.13	20.78	0.93	-0.11
micu2	3	187871216	187963571	NC_041315.1	4	24974292	25043840	NC_006088.5	1	179741513	179879589	18.14	39.02	0.99	-0.01	18.33	21.78	1.28	0.36
zdhhc20	3	187796978	187855750	NC_041315.1	4	24919749	24963180	NC_006088.5	1	179883870	179928833	20.39	41.06	0.93	-0.11	22.27	22.51	1.09	0.12
mrpl57	3	187791431	187795381	NC_041315.1	4	24908076	24911886	NC_006088.5	1	179930607	179931814	20.47	53.07	1.19	0.26	14.36	22.16	1.66	0.73
ska3	3	187772399	187791368	NC_041315.1	4	24896957	24908047	NC_006088.5	1	179931536	179940997	19.61	50.36	1.18	0.24	18.49	15.41	0.9	-0.15
sap18	3	187765121	187770330	NC_041315.1	4	24891892	24896376	NC_006088.5	1	179947434	179949736	14.42	47.24	1.51	0.59	15.07	21.28	1.52	0.61
lats2	3	187651404	187724775	NC_041315.1	4	24823253	24891639	NC_006088.5	1	179976378	180023242	19.39	39.21	0.93	-0.1	21.24	23.72	1.2	0.27
xpo4	3	187557710	187637183	NC_041315.1	4	24743502	24809402	NC_006088.5	1	180044066	180118107	22.89	46.29	0.93	-0.1	20.24	17.93	0.96	-0.07
eef1akmt1	3	187538159	187547264	NC_041315.1	4	24732637	24738890	NC_006088.5	1	180122214	180133571	17.85	40.61	1.05	0.07	16.22	24.27	1.61	0.69
il17d	3	187508798	187529050	NC_041315.1	4	24717404	24728195	NC_006088.5	1	180137515	180137865	18.18	37.59	0.95	-0.07	19.97	28.08	1.52	0.6
ift88	3	187453771	187501552	NC_041315.1	4	24675456	24712831	NC_006088.5	1	180147546	180181820	19.3	39.82	0.95	-0.07	20.72	21.05	1.1	0.13
cryl1	3	187421333	187445634	NC_041315.1	4	24637516	24672280	NC_006088.5	1	180188436	180239004	19.2	38.64	0.93	-0.11	18.7	17.3	1	0
gja3	3	187268235	187269835	NC_041315.1	4	24547320	24560356	NC_006088.5	1	180306572	180320654	18.64	37.41	0.92	-0.11	21.18	18.62	0.95	-0.08
zmym2	3	187128094	187234722	NC_041315.1	4	24466399	24526755	NC_006088.5	1	180354562	180451644	23.02	45.67	0.91	-0.13	20.08	18.97	1.02	0.03
pspc1	3	187037000	187095783	NC_041315.1	4	24392657	24450631	NC_006088.5	1	180485235	180553187	21.58	50.74	1.08	0.12	24.02	20.4	0.92	-0.13
mphosph8	3	187005774	187028945	NC_041315.1	4	24372158	24391932	NC_006088.5	1	180549515	180568884	18.02	39.83	1.02	0.03	17.33	21.66	1.35	0.43
parp4	3	186937408	186997956	NC_041315.1	4	24294767	24370321	NC_006088.5	1	180569335	180612944	18.62	39.44	0.98	-0.04	19.42	19.02	1.06	0.08
cenpj	3	186905884	186933036	NC_041315.1	4	24262639	24281248	NC_006088.5	1	180615148	180632392	19.97	38.52	0.89	-0.17	21.8	19.01	0.94	-0.09
rnf17	3	186821172	186905562	NC_041315.1	4	24215512	24262429	NC_006088.5	1	180634724	180677573	23.01	40.71	0.82	-0.29	16.91	19.67	1.25	0.33
arhgap20	3	186530049	186641496	NC_041315.1	4	24006218	24092166	NC_006088.5	1	180822193	180882175	16.33	39.1	1.1	0.14	19.04	17.98	1.02	0.03
fdx1	3	186482156	186495404	NC_041315.1	4	23973548	23988655	NC_006088.5	1	180901126	180917603	29.08	43.65	0.69	-0.53	17.49	19.11	1.18	0.24
rdx	3	186419160	186459180	NC_041315.1	4	23924010	23956157	NC_006088.5	1	180936321	180971907	19.72	41.61	0.97	-0.04	18.31	20.02	1.18	0.24
zc3h12c	3	186345113	186397739	NC_041315.1	4	23864822	23917202	NC_006088.5	1	180981934	181027936	25.12	55.45	1.02	0.02	22.49	23.57	1.13	0.18
alkbh8	3	189400108	189502993	NC_041315.1	4	22953722	23025951	NC_006088.5	1	181880054	181939492	23.22	36.75	0.73	-0.46	21.11	19.52	1	0
cwf19l2	3	189527642	189617814	NC_041315.1	4	22863426	22937393	NC_006088.5	1	181960594	182023275	18.78	36.92	0.91	-0.14	15.29	17.82	1.26	0.33
gucy1a2	3	189977176	190177065	NC_041315.1	4	22364600	22501984	NC_006088.5	1	182130418	182275691	24.42	43.42	0.82	-0.29	18.72	21.19	1.22	0.29
aasdhppt	3	190311792	190338200	NC_041315.1	4	22226463	22255423	NC_006088.5	1	182414225	182437220	18.61	41.66	1.03	0.04	16.85	19.78	1.27	0.34
kbtbd3	3	190339550	190347631	NC_041315.1	4	22215347	22226248	NC_006088.5	1	182437359	182454856	18.02	43.66	1.12	0.16	21.23	17.84	0.91	-0.14
msantd4	3	190343693	190367684	NC_041315.1	4	22206227	22213198	NC_006088.5	1	182456211	182471903	19.84	42.81	0.99	-0.01	20.99	24.78	1.27	0.35
gria4	3	190375770	190707507	NC_041315.1	4	21975943	22197434	NC_006088.5	1	182496376	182720301	18.05	41.56	1.06	0.09	18.82	21.54	1.23	0.3
pdgfd	3	191399725	191603602	NC_041315.1	4	21316714	21457491	NC_006088.5	1	183232488	183372535	21.12	40.81	0.89	-0.17	17.22	20.36	1.27	0.35
dync2h1	3	191762329	191949725	NC_041315.1	4	21049930	21203600	NC_006088.5	1	183536345	183673172	19.32	40.04	0.95	-0.07	18.34	20.18	1.19	0.25
dcun1d5	3	191953341	191981602	NC_041315.1	4	21034456	21048417	NC_006088.5	1	183673320	183689576	24.07	47.36	0.91	-0.14	20.76	24.94	1.3	0.37
birc2	3	192311445	192328231	NC_041315.1	4	20719021	20732650	NC_006088.5	1	183926160	183936332	19.52	42.61	1.01	0.01	19.47	19.14	1.06	0.08
yap1	3	192364898	192476797	NC_041315.1	4	20614805	20694928	NC_006088.5	1	183976430	184056963	22.08	36.4	0.76	-0.4	18.25	17.96	1.06	0.09
cep126	3	192509224	192541493	NC_041315.1	4	20567002	20590113	NC_006088.5	1	184103813	184140847	17.75	34.27	0.89	-0.17	20.41	21.37	1.13	0.17
angptl5	3	192541844	192574983	NC_041315.1	4	20548116	20566733	NC_006088.5	1	184143212	184157279	20.06	41.31	0.95	-0.08	16.71	20.81	1.34	0.43
trpc6	3	192700130	192785700	NC_041315.1	4	20352870	20423101	NC_006088.5	1	184326159	184421013	22.22	41.39	0.86	-0.22	23.91	26.15	1.18	0.24
pgr	3	192841441	192983986	NC_041315.1	4	20208956	20267448	NC_006088.5	1	184494415	184532824	18.84	44.17	1.08	0.11	20.17	23.43	1.25	0.32
arhgap42	3	193007102	193217064	NC_041315.1	4	19997979	20190352	NC_006088.5	1	184542775	184703330	19.92	40.92	0.95	-0.08	20.84	20.47	1.06	0.08
ccdc82	3	195047455	195060246	NC_041315.1	4	18418167	18429498	NC_006088.5	1	186228658	186242501	19.07	32.1	0.78	-0.37	18.66	19.57	1.13	0.18
maml2	3	195069124	195286095	NC_041315.1	4	18288704	18414237	NC_006088.5	1	186248216	186459976	20.58	39.38	0.88	-0.18	16.3	23.02	1.52	0.61
mtmr2	3	195295083	195344323	NC_041315.1	4	18241775	18276763	NC_006088.5	1	186477871	186536162	19.52	43.33	1.02	0.03	19.9	20.88	1.13	0.18
cep57	3	195354412	195376292	NC_041315.1	4	18218324	18237239	NC_006088.5	1	186544479	186557880	18.87	41	1	0	17.41	19.7	1.22	0.29
fam76b	3	195376608	195389282	NC_041315.1	4	18200589	18217821	NC_006088.5	1	186558458	186569255	23.51	39.43	0.77	-0.37	19.56	20.24	1.12	0.16
sesn3	3	195475481	195541424	NC_041315.1	4	18032515	18097144	NC_006088.5	1	186709431	186755154	18.55	43.31	1.08	0.11	21.57	18.11	0.91	-0.14
endod1	3	195560045	195584687	NC_041315.1	4	18012734	18028809	NC_006088.5	1	186758984	186769074	14.39	28.67	0.92	-0.12	11.09	9.22	0.9	-0.16
cwc15	3	195611218	195623015	NC_041315.1	4	17988176	17998906	NC_006088.5	1	186781159	186795987	20.13	43.85	1	0.01	15.89	17.04	1.16	0.21
amotl1	3	195636353	195753040	NC_041315.1	4	17915261	17977564	NC_006088.5	1	186812201	186878971	16.45	40.7	1.14	0.19	21.11	18.24	0.93	-0.1
fut4	3	195845867	195847427	NC_041315.1	4	17814810	17818256	NC_006088.5	1	186918010	186919080	12.95	33.54	1.19	0.25	29.42	18.94	0.69	-0.53
ankrd49	3	195877170	195885852	NC_041315.1	4	17762304	17773352	NC_006088.5	1	186932542	186935338	19.2	40.14	0.96	-0.05	19.16	18.15	1.02	0.03
panx1	3	195937641	195961144	NC_041315.1	4	17686202	17704095	NC_006088.5	1	186973798	186995102	21.88	35.05	0.74	-0.44	15.98	17.86	1.21	0.27
hephl1	3	195965713	196006606	NC_041315.1	4	17640405	17681152	NC_006088.5	1	186998175	187034776	18.72	41.48	1.02	0.03	20.92	20.94	1.08	0.11
vstm5	3	196054405	196067772	NC_041315.1	4	17576524	17587224	NC_006088.5	1	187083370	187092170	22.07	37.02	0.77	-0.37	17.29	16.45	1.03	0.04
taf1d	3	196111529	196124675	NC_041315.1	4	17536705	17550025	NC_006088.5	1	187114697	187125651	29.56	79.27	1.24	0.31	19.36	31.23	1.74	0.8
cep295	3	196127633	196172495	NC_041315.1	4	17497858	17534626	NC_006088.5	1	187126323	187166103	20.28	37.05	0.84	-0.25	21.3	22.46	1.14	0.19
slc36a4	3	196429771	196589036	NC_041315.1	4	17223818	17345001	NC_006088.5	1	187334848	187440561	16.92	37.67	1.03	0.04	16.63	21.69	1.41	0.49
mtnr1b	3	196736244	196811561	NC_041315.1	4	17098907	17133246	NC_006088.5	1	187524139	187544369	29.94	61.77	0.95	-0.07	15.09	15.09	1.08	0.11
fat3	3	196997053	197570287	NC_041315.1	4	16531402	16994701	NC_006088.5	1	187668483	188084168	21.39	42.64	0.92	-0.12	19.9	21.27	1.15	0.2
chordc1	3	198696120	198715335	NC_041315.1	4	15731201	15747963	NC_006088.5	1	188868387	188880806	21.93	39.56	0.83	-0.27	17.85	16.11	0.97	-0.04
nox4	3	198898190	199031746	NC_041315.1	4	15458044	15560292	NC_006088.5	1	189025655	189140212	18.14	38.4	0.98	-0.04	17.22	22.61	1.42	0.5
tyr	3	199046169	199124701	NC_041315.1	4	15392794	15448817	NC_006088.5	1	189153120	189202973	17.24	37.97	1.01	0.02	17.91	18.06	1.09	0.12
grm5	3	199155159	199429105	NC_041315.1	4	15112089	15371988	NC_006088.5	1	189235312	189490666	17.61	38.39	1	0.01	16.68	17.43	1.13	0.17
ctsc	3	199471447	199507539	NC_041315.1	4	15029532	15058867	NC_006088.5	1	189543432	189559491	18.31	43.35	1.09	0.13	20.2	18.7	1	0
rab38	3	199547071	199570248	NC_041315.1	4	14967725	15004114	NC_006088.5	1	189571402	189599103	14.44	40.64	1.3	0.37	20.16	18.81	1.01	0.01
tmem135	3	199789310	199977160	NC_041315.1	4	14577399	14758942	NC_006088.5	1	189832683	189998640	17.83	40.8	1.05	0.08	17.46	17.26	1.07	0.09
fzd4	3	200019313	200029841	NC_041315.1	4	14540171	14547695	NC_006088.5	1	190012922	190017370	16.99	40.75	1.11	0.14	12.54	18.13	1.56	0.64
prss23	3	200137084	200156052	NC_041315.1	4	14407526	14426464	NC_006088.5	1	190098085	190104362	16.98	41.54	1.13	0.17	15.64	21.12	1.46	0.54
me3	3	200211774	200347956	NC_041315.1	4	14259003	14356461	NC_006088.5	1	190149688	190268115	18.18	38.41	0.97	-0.04	17.33	21.24	1.32	0.4
prcp	3	202251334	202298178	NC_041315.1	4	12777934	12807426	NC_006088.5	1	190297672	190326933	17.67	38.93	1.02	0.02	21.75	21.16	1.05	0.07
ddias	3	202229492	202241950	NC_041315.1	4	12824783	12842362	NC_006088.5	1	190327363	190335387	14.97	35.23	1.08	0.12	16.16	18.23	1.22	0.28
rab30	3	202144521	202223668	NC_041315.1	4	12844430	12885871	NC_006088.5	1	190337158	190385603	22.34	35.87	0.74	-0.43	17.4	17.65	1.09	0.13
pcf11	3	202082294	202106988	NC_041315.1	4	12917315	12939088	NC_006088.5	1	190407183	190427905	18.05	35.86	0.92	-0.13	17.88	19.48	1.17	0.23
ankrd42	3	202048936	202074887	NC_041315.1	4	12942017	12961771	NC_006088.5	1	190428653	190446204	25.4	42.93	0.78	-0.36	25.29	24.92	1.06	0.09
ccdc90b	3	202038168	202048514	NC_041315.1	4	12964709	12976457	NC_006088.5	1	190445980	190454198	20.57	43.64	0.98	-0.03	19.75	26.02	1.42	0.51
dlg2	3	200687587	201955908	NC_041315.1	4	13020521	13974450	NC_006088.5	1	190535984	191534865	19.66	42.78	1	0	18.51	19.13	1.11	0.16
crebzf	3	200663031	200668022	NC_041315.1	4	13984379	13988915	NC_006088.5	1	191541230	191549706	11.21	28.75	1.18	0.24	9.53	11.27	1.28	0.35
ccdc89	3	200657557	200660954	NC_041315.1	4	13989971	13995988	NC_006088.5	1	191549704	191552051	19.21	34.68	0.83	-0.27	21.56	22.36	1.12	0.16
sytl2	3	200583229	200654946	NC_041315.1	4	13997764	14058739	NC_006088.5	1	191553785	191606555	19.02	36.13	0.88	-0.19	19.92	16.58	0.9	-0.16
ccdc83	3	200508105	200553211	NC_041315.1	4	14084205	14104048	NC_006088.5	1	191606646	191632202	15.36	43.6	1.31	0.39	15.7	22.03	1.51	0.6
picalm	3	200434982	200514639	NC_041315.1	4	14105970	14168650	NC_006088.5	1	191631664	191694179	21.74	41.62	0.88	-0.18	18.93	20.01	1.14	0.19
eed	3	200402906	200419185	NC_041315.1	4	14195749	14209730	NC_006088.5	1	191746049	191761996	16.4	36.25	1.02	0.03	18.91	20.94	1.19	0.26
cggbp1	5	882424	888513	NC_041315.1	4	39781774	39795043	NC_006088.5	1	90028151	90034835	17.69	42.85	1.12	0.16	14.04	18.34	1.41	0.49
ddx10	5	125140430	125365517	NC_041315.1	4	23415377	23575074	NC_006088.5	1	181322902	181487159	19.56	41.9	0.99	-0.02	18.95	20.18	1.15	0.2
exph5	5	125031973	125134022	NC_041315.1	4	23353250	23409399	NC_006088.5	1	181515015	181549729	14.85	36.75	1.14	0.19	18.93	16.12	0.92	-0.12
atm	5	124955241	124967199	NC_041315.1	4	23253334	23307802	NC_006088.5	1	181590958	181650696	18.73	38.45	0.95	-0.08	17.44	18.15	1.12	0.17
robo2	NW_003338777.1	149701	1255944	NC_041315.1	4	47157879	48109382	NC_006088.5	1	98282002	99187728	19.38	39.65	0.94	-0.09	19.79	21.92	1.19	0.26
rbm11	NW_003338777.1	1606764	1616836	NC_041315.1	4	48191986	48201503	NC_006088.5	1	99412210	99420044	18.32	38.12	0.96	-0.06	17.61	22.57	1.38	0.47
hspa13	NW_003338777.1	1668120	1673074	NC_041315.1	4	48234224	48242927	NC_006088.5	1	99458895	99466501	20.92	35.92	0.79	-0.34	19.39	19.97	1.11	0.15
samsn1	NW_003338777.1	1723108	1817130	NC_041315.1	4	48265382	48320716	NC_006088.5	1	99493732	99528370	18.08	40.61	1.03	0.05	22.52	20.06	0.96	-0.06
nrip1	NW_003338777.1	2046092	2153366	NC_041315.1	4	48449601	48527719	NC_006088.5	1	99694070	99767454	19.8	38.99	0.91	-0.14	18.7	18.67	1.08	0.11
map4k4	NW_003338790.1	1821385	2018044	NC_041315.1	4	77135676	77273025	NC_006088.5	1	134881018	135033361	21.32	44.53	0.96	-0.06	21.27	19.3	0.98	-0.03
il1r2	NW_003338790.1	1782017	1802652	NC_041315.1	4	77283701	77306638	NC_006088.5	1	135054444	135066493	15.15	37.9	1.15	0.2	12.1	15.72	1.4	0.49
il18r1	NW_003338790.1	1583930	1613503	NC_041315.1	4	77407585	77428424	NC_006088.5	1	135207947	135223219	19.06	41.22	1	-0.01	20.79	21.28	1.1	0.14
il18rap	NW_003338790.1	1552679	1576602	NC_041315.1	4	77437746	77454433	NC_006088.5	1	135227717	135245620	23.07	38.3	0.76	-0.39	29.27	30.39	1.12	0.16
slc9a4	NW_003338790.1	1511901	1546661	NC_041315.1	4	77457920	77483210	NC_006088.5	1	135246919	135278427	20.64	40.89	0.91	-0.13	19.55	19.79	1.09	0.13
slc9a2	NW_003338790.1	1436898	1478888	NC_041315.1	4	77499360	77531807	NC_006088.5	1	135300958	135332438	19.3	40.49	0.97	-0.05	15.51	19.29	1.34	0.42
mfsd9	NW_003338790.1	1416694	1433632	NC_041315.1	4	77529706	77540692	NC_006088.5	1	135336070	135347224	21.45	35.35	0.76	-0.4	20.98	19.6	1.01	0.01
tmem182	NW_003338790.1	1357626	1409013	NC_041315.1	4	77544030	77561232	NC_006088.5	1	135354509	135378739	22.4	44.12	0.91	-0.14	20.13	19.16	1.03	0.04
pou3f3	NW_003338790.1	156955	160371	NC_041315.1	4	78492021	78494930	NC_006088.5	1	136262887	136266086	28.85	61.15	0.98	-0.03	28.13	29.37	1.13	0.17
mrps9	NW_003338790.1	6003	46790	NC_041315.1	4	78574120	78613133	NC_006088.5	1	136339083	136370991	19.79	42.58	0.99	-0.01	18	20.68	1.24	0.31
wnt11	NW_003338845.1	1597899	1667183	NC_041315.1	4	9192611	9276477	NC_006088.5	1	195311154	195346046	25.05	40.71	0.75	-0.42	15.95	26.19	1.77	0.82
uvrag	NW_003338845.1	1332566	1435788	NC_041315.1	4	8947149	9040491	NC_006088.5	1	195482144	195567724	17.15	39.05	1.05	0.07	18.34	22.15	1.3	0.38
arhgef17	NW_003338845.1	17117	268556	NC_041315.1	4	7870491	8068848	NC_006088.5	1	196399619	196440215	18.07	37.4	0.95	-0.07	17.62	18.18	1.11	0.15
p2ry6	NW_003338845.1	281463	360783	NC_041315.1	4	8079035	8132297	NC_006088.5	1	196443820	196444982	16.52	42.83	1.19	0.26	15.18	15.02	1.07	0.09
fchsd2	NW_003338845.1	502194	682200	NC_041315.1	4	8286430	8433009	NC_006088.5	1	196494668	196623752	18.34	39.86	1	0	17.79	20.76	1.26	0.33
serpinh1	NW_003338845.1	712884	732635	NC_041315.1	4	8436711	8451531	NC_006088.5	1	196648339	196655176	20.32	28.3	0.64	-0.64	16.71	15.56	1	0.01
gdpd5	NW_003338845.1	898808	1058072	NC_041315.1	4	8592736	8636428	NC_006088.5	1	196687397	196845684	21.43	36.2	0.78	-0.36	20.8	17.13	0.89	-0.17
klhl35	NW_003338845.1	1066123	1077480	NC_041315.1	4	8644787	8656158	NC_006088.5	1	196849182	196859825	18.06	30.71	0.78	-0.35	15.57	18.07	1.25	0.32
map6	NW_003338845.1	1120497	1180228	NC_041315.1	4	8687708	8749028	NC_006088.5	1	196892802	196929752	14.62	29.31	0.92	-0.11	16.68	15.18	0.98	-0.03
mogat2	NW_003338845.1	1197770	1246964	NC_041315.1	4	8760826	8845975	NC_006088.5	1	196939391	196957121	20.5	45.19	1.02	0.02	19.58	16.88	0.93	-0.11
dgat2	NW_003338845.1	1305850	1324067	NC_041315.1	4	8870709	8934939	NC_006088.5	1	196969914	196986056	16.94	39.6	1.08	0.11	19.49	27.65	1.53	0.61
pdx1	NW_003338853.1	1494122	1524662	NC_041315.1	4	27053617	27071791	NC_006088.5	1	177408738	177413501	9.05	22.2	1.13	0.18	17.03	14	0.89	-0.17
gsx1	NW_003338853.1	1402588	1403705	NC_041315.1	4	26998093	27000613	NC_006088.5	1	177442069	177444332	19.64	42.05	0.99	-0.02	17.96	27.42	1.65	0.72
mtif3	NW_003338853.1	1167959	1174185	NC_041315.1	4	26802890	26807830	NC_006088.5	1	177589239	177595005	21.64	23.46	0.5	-1	12.14	21.64	1.92	0.94
gtf3a	NW_003338853.1	1156993	1170524	NC_041315.1	4	26793708	26802926	NC_006088.5	1	177594912	177599321	20.32	44.24	1	0	16.81	15.33	0.98	-0.02
rasl11a	NW_003338853.1	1067382	1072244	NC_041315.1	4	26741413	26746360	NC_006088.5	1	177647055	177648419	18.89	38.72	0.94	-0.08	18.03	18.56	1.11	0.15
rpl21	NW_003338853.1	1036921	1045804	NC_041315.1	4	26725868	26730247	NC_006088.5	1	177653547	177658054	27.24	47.23	0.8	-0.32	25.42	22.97	0.97	-0.04
usp12	NW_003338853.1	1001607	1037018	NC_041315.1	4	26694450	26716507	NC_006088.5	1	177672601	177709050	16.73	31.4	0.86	-0.21	16.61	19.63	1.27	0.35
gpr12	NW_003338853.1	872622	875706	NC_041315.1	4	26603587	26606442	NC_006088.5	1	177816268	177837186	15.65	44.06	1.3	0.38	16.56	15.69	1.02	0.03
wasf3	NW_003338853.1	783469	839934	NC_041315.1	4	26550770	26582513	NC_006088.5	1	177841178	177913417	18.51	47.26	1.18	0.23	20.53	22.11	1.16	0.22
cdk8	NW_003338853.1	727375	773105	NC_041315.1	4	26481244	26522629	NC_006088.5	1	177955965	178025861	20.04	42.24	0.97	-0.04	21.12	23.66	1.21	0.27
rnf6	NW_003338853.1	680930	691272	NC_041315.1	4	26469600	26481074	NC_006088.5	1	178030563	178041042	6.38	18.67	1.35	0.43
atp8a2	NW_003338853.1	190168	658331	NC_041315.1	4	26132295	26463666	NC_006088.5	1	178053063	178368323	19.39	40.62	0.97	-0.05	18.24	21.25	1.26	0.33
shisa2	NW_003338853.1	151109	162593	NC_041315.1	4	26104015	26114105	NC_006088.5	1	178373699	178377553	20.11	33.92	0.78	-0.36	17.07	15.17	0.96	-0.06
nup58	NW_003338853.1	84470	119281	NC_041315.1	4	26052949	26081066	NC_006088.5	1	178380227	178420214	19.84	40.33	0.94	-0.09	21.25	20.85	1.06	0.08
mtmr6	NW_003338853.1	51887	75302	NC_041315.1	4	26026815	26048772	NC_006088.5	1	178421297	178449068	19.25	41.86	1	0	23.24	23.43	1.09	0.12
nars2	NW_003338884.1	161332	242051	NC_041315.1	4	10815637	10853607	NC_006088.5	1	193877715	193930407	18.1	34.69	0.88	-0.18	16.28	16.71	1.11	0.15
gab2	NW_003338884.1	254855	456461	NC_041315.1	4	10628424	10799451	NC_006088.5	1	193942504	194032912	19.55	37.1	0.87	-0.19	20.79	21.13	1.1	0.13
kctd21	NW_003338884.1	501738	509861	NC_041315.1	4	10549575	10562054	NC_006088.5	1	194279097	194290853	15.18	40.7	1.24	0.3	25.36	24.18	1.03	0.04
alg8	NW_003338884.1	515647	533618	NC_041315.1	4	10530966	10544996	NC_006088.5	1	194292666	194303045	25.17	42.73	0.78	-0.35	17.18	20.42	1.28	0.36
kctd14	NW_003338884.1	581891	586898	NC_041315.1	4	10476184	10481148	NC_006088.5	1	194325421	194328770	18.16	39.58	1	0.01	16.64	25.67	1.66	0.73
ints4	NW_003338884.1	595128	630197	NC_041315.1	4	10431731	10469564	NC_006088.5	1	194331658	194364002	18.63	46.19	1.14	0.19	20.44	19.22	1.01	0.02
aamdc	NW_003338884.1	638360	656922	NC_041315.1	4	10413052	10430016	NC_006088.5	1	194363484	194374740	17.45	31.99	0.84	-0.24	30.33	24.93	0.89	-0.17
rsf1	NW_003338884.1	657231	723717	NC_041315.1	4	10368329	10412820	NC_006088.5	1	194375001	194433346	18.17	37.94	0.96	-0.06	18.47	19.81	1.16	0.21
clns1a	NW_003338884.1	729419	747140	NC_041315.1	4	10348152	10358782	NC_006088.5	1	194436212	194446357	18.31	42.85	1.08	0.11	16.15	20.44	1.36	0.45
aqp11	NW_003338884.1	750182	761554	NC_041315.1	4	10332375	10345269	NC_006088.5	1	194446073	194462939	17.33	45.89	1.22	0.29	21.14	15.7	0.8	-0.32
pak1	NW_003338884.1	826120	932484	NC_041315.1	4	10199799	10307493	NC_006088.5	1	194485124	194554457	17.41	37.8	1	0	24.83	21.48	0.93	-0.1
myo7a	NW_003338884.1	1034397	1190340	NC_041315.1	4	9962792	10143320	NC_006088.5	1	194595112	194693931	19.47	38.1	0.9	-0.15	19.44	20.65	1.15	0.2
relt	NW_003338884.1	1261254	1273986	NC_041315.1	4	7739389	7783217	NC_006088.5	1	196383051	196396224	18.52	30.82	0.77	-0.38	21.46	11.58	0.58	-0.78
txndc9	NW_003339003.1	11680	25522	NC_041315.1	4	76278046	76284078	NC_006088.5	1	133848480	133859413	17.25	35.38	0.94	-0.08	19.05	16.51	0.93	-0.1
eif5b	NW_003339003.1	35286	77062	NC_041315.1	4	76285598	76315386	NC_006088.5	1	133860171	133890836	19.6	39.82	0.94	-0.1	20.81	17.9	0.93	-0.11
rev1	NW_003339003.1	78899	134342	NC_041315.1	4	76316550	76357730	NC_006088.5	1	133893037	133946437	20.57	39.39	0.88	-0.18	20.26	19.67	1.05	0.07
aff3	NW_003339003.1	154485	487910	NC_041315.1	4	76366790	76641698	NC_006088.5	1	133963507	134294207	20.3	41.95	0.95	-0.07	20.43	20.42	1.08	0.11
chst10	NW_003339003.1	627682	647819	NC_041315.1	4	76693724	76714817	NC_006088.5	1	134407602	134425901	18.12	37.38	0.95	-0.07	18.43	21.22	1.24	0.31
gpr83	NW_003339012.1	715457	720902	NC_041315.1	4	17719603	17729292	NC_006088.5	1	186958524	186961472	20.64	36.61	0.82	-0.29	14.26	6.49	0.49	-1.03
lipt2	NW_003339036.1	640885	641589	NC_041315.1	4	6701165	6704603	NC_006088.5	1	195861185	195863729	29.1	34.46	0.55	-0.87	17.1	18.15	1.14	0.19
chrdl2	NW_003339036.1	539569	564329	NC_041315.1	4	6881075	6931183	NC_006088.5	1	195926251	195964081	23.3	40.69	0.8	-0.31	15.06	20.19	1.45	0.53
rnf169	NW_003339036.1	501529	519968	NC_041315.1	4	6957153	6979265	NC_006088.5	1	195964020	195987402	19.43	43.19	1.02	0.03	19.12	21.49	1.21	0.28
xrra1	NW_003339036.1	449720	485374	NC_041315.1	4	6981200	7016881	NC_006088.5	1	195985603	196000579	16.18	41.5	1.18	0.24	18.86	20.91	1.2	0.26
spcs2	NW_003339036.1	431104	449720	NC_041315.1	4	7017070	7027139	NC_006088.5	1	196000701	196008838	16.4	39.44	1.11	0.15	20.76	19.63	1.02	0.03
p4ha3	NW_003339036.1	285469	312719	NC_041315.1	4	7093421	7133289	NC_006088.5	1	196015603	196022249	16.85	43.19	1.18	0.24	21.6	16.19	0.81	-0.31
fam168a	NW_003339036.1	3204	241291	NC_041315.1	4	7649812	7716999	NC_006088.5	1	196231949	196381968	22.42	41.4	0.85	-0.23	18.54	19.86	1.15	0.21
capn5	NW_003339040.1	16390	115176	NC_041315.1	4	9870874	9954017	NC_006088.5	1	194696828	194747129	19.08	46.44	1.12	0.17	25.17	30.33	1.3	0.38
omp	NW_003339040.1	38448	39355	NC_041315.1	4	9922965	9924974	NC_006088.5	1	194712339	194717972	21.23	39.12	0.85	-0.24	11.46	21.18	1.99	0.99
acer3	NW_003339040.1	136682	176145	NC_041315.1	4	9791697	9841891	NC_006088.5	1	194760383	194819421	20	37.72	0.87	-0.2	19.8	20.03	1.09	0.13
lrrc32	NW_003339040.1	435234	453721	NC_041315.1	4	9538213	9558590	NC_006088.5	1	195021647	195040782	21.23	39.02	0.85	-0.24	16.54	21.25	1.39	0.47
emsy	NW_003339040.1	502176	550945	NC_041315.1	4	9451500	9500280	NC_006088.5	1	195122953	195162521	17.85	37.77	0.97	-0.04	16.62	20.82	1.35	0.43
thap12	NW_003339040.1	557342	584539	NC_041315.1	4	9426343	9443851	NC_006088.5	1	195171600	195186845	20.07	39.71	0.91	-0.13	17.93	16.58	1	0
pdcl3	NW_003339089.1	415931	427249	NC_041315.1	4	76746369	76757835	NC_006088.5	1	134464298	134469962	14.55	39.38	1.25	0.32	16.28	17.37	1.15	0.2
npas2	NW_003339089.1	243432	337801	NC_041315.1	4	76805794	76882147	NC_006088.5	1	134570730	134668759	19.64	40.84	0.96	-0.06	20.35	22.72	1.2	0.27
rpl31	NW_003339089.1	229272	238064	NC_041315.1	4	76885528	76891499	NC_006088.5	1	134671448	134676808	18.26	43.16	1.09	0.12	14.02	20.68	1.59	0.67
tbc1d8	NW_003339089.1	179034	227538	NC_041315.1	4	76891750	76943790	NC_006088.5	1	134677024	134727147	19.04	41.66	1.01	0.01	19.49	18.54	1.03	0.04
cnot11	NW_003339089.1	137098	153882	NC_041315.1	4	76952265	76962311	NC_006088.5	1	134748685	134759226	20.75	41.03	0.91	-0.13	17.67	18.88	1.15	0.2
rnf149	NW_003339089.1	107328	135787	NC_041315.1	4	76964238	76982801	NC_006088.5	1	134760865	134784121	20.79	46.12	1.02	0.03	28.15	17.77	0.68	-0.56
creg2	NW_003339089.1	79215	99997	NC_041315.1	4	76984326	76998225	NC_006088.5	1	134786593	134805381	19.1	47.78	1.15	0.2	16.33	16.28	1.07	0.1
slco2b1	NW_003339134.1	3812	181811	NC_041315.1	4	6198749	6271620	NC_006088.5	1	195701820	195741938	19.55	37.99	0.9	-0.16	17.33	17.49	1.09	0.12
olig2	NW_003339175.1	87805	95500	NC_041315.1	4	53959888	53964292	NC_006088.5	1	106522741	106524545	22.18	51.51	1.07	0.1
ifnar1	NW_003339175.1	297323	324910	NC_041315.1	4	54101933	54121861	NC_006088.5	1	106613562	106632352	20.16	37.73	0.86	-0.21	20.24	21.58	1.15	0.2
acat1	NW_003339206.1	244926	261579	NC_041315.1	4	23217066	23230513	NC_006088.5	1	181673273	181685648	19.15	38.84	0.93	-0.1	19.21	20.33	1.14	0.19
cul5	NW_003339206.1	194557	241358	NC_041315.1	4	23177289	23214650	NC_006088.5	1	181690174	181720556	20.01	41.5	0.96	-0.07	20.97	20.09	1.03	0.05
rab39a	NW_003339206.1	175538	187670	NC_041315.1	4	23161252	23171663	NC_006088.5	1	181729900	181742587	17.37	37.99	1.01	0.01	16.04	18.04	1.21	0.28
slc35f2	NW_003339206.1	134181	165258	NC_041315.1	4	23118632	23145106	NC_006088.5	1	181760874	181779146	18.64	43.7	1.08	0.11	20.73	20.63	1.07	0.1
sln	NW_003339206.1	80162	80792	NC_041315.1	4	23081015	23083846	NC_006088.5	1	181822186	181824110	19.5	29.83	0.7	-0.5	17.35	19.49	1.21	0.28
elmod1	NW_003339206.1	38643	64358	NC_041315.1	4	23025529	23073068	NC_006088.5	1	181839718	181882063	22.83	45.87	0.93	-0.11	22.52	21.23	1.02	0.02
stim1	NW_003339240.1	4116	100497	NC_041315.1	4	3884927	3988180	NC_006088.5	1	197098421	197144903	14.69	31.31	0.98	-0.03	15.9	14.92	1.01	0.02
rrm1	NW_003339240.1	159394	195562	NC_041315.1	4	3823724	3842508	NC_006088.5	1	197157405	197175421	14.91	38.1	1.18	0.24	17.53	17.37	1.07	0.1
pgm2l1	NW_003339335.1	32350	100513	NC_041315.1	4	6527523	6569168	NC_006088.5	1	195813191	195850986	16.22	40.89	1.16	0.22	18.34	19.81	1.16	0.22
numa1	NW_003339339.1	110081	168235	NC_041315.1	4	4847982	4922823	NC_006088.5	1	195605956	195620667	14.88	33.41	1.03	0.05	18.42	18.08	1.06	0.08
lamtor1	NW_003339339.1	67962	83992	NC_041315.1	4	4935371	4951847	NC_006088.5	1	195624134	195629492	15.9	32.32	0.94	-0.09	16.46	12.85	0.84	-0.25
anapc15	NW_003339339.1	8433	21419	NC_041315.1	4	4990708	4996119	NC_006088.5	1	195634137	195636365	20.59	55.45	1.24	0.31	13.62	13.95	1.1	0.14
wdr73	NW_003339446.1	126427	151079	NC_041315.1	4	5919412	5956114	NC_006088.5	1	195654471	195660367	16.18	43.84	1.25	0.32	17.77	18.35	1.11	0.15
nup98	NW_003339447.1	198	80264	NC_041315.1	4	4051704	4095046	NC_006088.5	1	197038113	197076398	16.94	34.96	0.95	-0.07	19.72	15.59	0.85	-0.23
pgap2	NW_003339447.1	80502	115677	NC_041315.1	4	4035191	4051449	NC_006088.5	1	197077006	197090759	21.57	42.95	0.92	-0.12	17.85	16.3	0.98	-0.02
rhog	NW_003339447.1	130271	132801	NC_041315.1	4	4000553	4029228	NC_006088.5	1	197092912	197097271	32.61	47.71	0.67	-0.57	24.04	13.54	0.61	-0.72
tsga10	NW_003339488.1	4729	47744	NC_041315.1	4	76214480	76255436	NC_006088.5	1	133773169	133800170	20.86	39.13	0.86	-0.21	22.24	21.69	1.05	0.07
lipt1	NW_003339488.1	63265	69009	NC_041315.1	4	76260918	76263463	NC_006088.5	1	133803248	133805114	18.64	39.42	0.97	-0.04	19.08	19.56	1.11	0.14
mitd1	NW_003339488.1	86262	94971	NC_041315.1	4	76263406	76270124	NC_006088.5	1	133809546	133813641	16.43	34.17	0.96	-0.06	18.31	16.76	0.99	-0.02
mrpl30	NW_003339488.1	94916	98617	NC_041315.1	4	76270205	76275821	NC_006088.5	1	133813716	133816121	16.09	37.57	1.08	0.11
arfip2	NW_003339500.1	85684	103115	NC_041315.1	4	1343422	1349829	NC_006088.5	1	197432696	197438849	13.97	22.83	0.75	-0.41	21.65	17.58	0.88	-0.19
timm10b	NW_003339500.1	73109	73516	NC_041315.1	4	1341777	1343448	NC_006088.5	1	197438895	197439914	9.61	18.62	0.89	-0.16	11.67	12.84	1.19	0.25
rab6a	NW_003339531.1	92312	113988	NC_041315.1	4	7395752	7461096	NC_006088.5	1	196157062	196221090	24.83	64.71	1.2	0.26	22.37	27.44	1.32	0.4
stard13	NW_003339589.1	22756	70470	NC_041315.1	4	28943259	29104411	NC_006088.5	1	175277167	175576163	21.72	45.74	0.97	-0.04	26.51	26.22	1.07	0.09
kl	NW_003339589.1	76746	82678	NC_041315.1	4	28914458	28938738	NC_006088.5	1	175584103	175631583	16.6	36.72	1.02	0.03	21.55	18.4	0.92	-0.12
setd4	NW_003339663.1	23032	43496	NC_041315.1	4	55178855	55192561	NC_006088.5	1	107902289	107912700	16.38	37	1.04	0.06	24.24	23.96	1.07	0.09
dnajb13	NW_003339680.1	41303	52761	NC_041315.1	4	7315981	7329103	NC_006088.5	1	196119550	196123957	16.89	41.66	1.14	0.18	18.54	21.24	1.24	0.3
paaf1	NW_003339680.1	9759	35465	NC_041315.1	4	7331745	7349790	NC_006088.5	1	196124041	196138961	22.07	41.77	0.87	-0.2	20.62	19.97	1.04	0.06
tpp1	NW_003339756.1	2434	24884	NC_041315.1	4	1263315	1271112	NC_006088.5	1	197476189	197480661	13.6	31.49	1.07	0.09	16.36	15.31	1.01	0.01
dchs1	NW_003339756.1	34969	64830	NC_041315.1	4	1223428	1258558	NC_006088.5	1	197487500	197563691	15	30.58	0.94	-0.09	16.48	17.03	1.11	0.16
tsku	NW_003340353.1	19864	21430	NC_041315.1	4	9727777	9765575	NC_006088.5	1	194859319	194874079	9.63	24.1	1.15	0.21	13.3	12.68	1.03	0.04
smpd1	NW_003340575.1	8571	14803	NC_041315.1	4	1461915	1473648	NC_006088.5	1	197398852	197402741	14.92	33.59	1.04	0.05	17.13	14.53	0.91	-0.13
apbb1	NW_003340575.1	3857	6642	NC_041315.1	4	1435228	1460329	NC_006088.5	1	197402790	197408312	14.4	28.42	0.91	-0.14	19.41	15.43	0.86	-0.22
lcmt2	NW_003340948.1	4668	14064	NC_041315.1	4	1196384	1212509	NC_006088.5	1	197563781	197584851	16.24	29.84	0.85	-0.24	10.42	16.32	1.69	0.76
txnl4b	NW_003341384.1	8502	9498	NC_041315.1	4	35889371	35893291	NC_006088.5	1	86430528	86436587	17.96	55.48	1.42	0.51	16.03	15.42	1.04	0.05
trim3	NW_003341643.1	2558	9407	NC_041315.1	4	1372441	1396029	NC_006088.5	1	197413239	197421223	17.1	38.69	1.04	0.06	24.82	16.87	0.73	-0.45
ilk	NW_003342003.1	1058	7995	NC_041315.1	4	1275165	1280987	NC_006088.5	1	197467877	197473316	11.83	27.53	1.07	0.1	17.44	12.17	0.75	-0.41
plekhb1	NW_003342272.1	6833	8023	NC_041315.1	4	7465974	7510986	NC_006088.5	1	196222946	196230992	19.36	46.22	1.1	0.14	10.86	16.84	1.67	0.74
hpx	NW_003343699.1	709	4068	NC_041315.1	4	1404666	1409932	NC_006088.5	1	197409247	197412887	9.85	31.91	1.49	0.58	18.74	19.79	1.14	0.19
sema3d	5	88670187	89235030	NC_041316.1	5	6070307	6240140	NC_006088.5	1	8841266	8983941	19.78	35.4	0.82	-0.28	18.81	16.75	0.96	-0.06
sema3a	5	87898258	88133421	NC_041316.1	5	5301398	5491330	NC_006088.5	1	9228504	9514365	18.28	42.06	1.06	0.08	17.22	20.27	1.27	0.34
sema3e	5	87502784	87817730	NC_041316.1	5	4961346	5125305	NC_006088.5	1	9659759	9790408	21.84	44.71	0.94	-0.08	24.96	21.93	0.95	-0.08
pclo	5	87049729	87377353	NC_041316.1	5	4659530	4882579	NC_006088.5	1	9888098	10217660	19.43	37.39	0.89	-0.17	19.01	18.93	1.07	0.1
a4galt	5	87012679	87014079	NC_041316.1	5	4544769	4619635	NC_006088.5	1	68335219	68348032	26.15	43.98	0.77	-0.37	16.18	23.77	1.58	0.66
arfgap3	5	86931802	86978508	NC_041316.1	5	4484346	4519121	NC_006088.5	1	68365224	68398974	19.16	38.4	0.92	-0.11	19.97	19.62	1.06	0.08
pacsin2	5	86908719	86927341	NC_041316.1	5	4429618	4480515	NC_006088.5	1	68405051	68468435	14.38	40.86	1.31	0.39	17.15	23.54	1.48	0.57
ttll1	5	86822390	86857441	NC_041316.1	5	4401877	4422310	NC_006088.5	1	68470588	68498563	17.47	39.94	1.05	0.07	21.98	17.66	0.87	-0.21
mcat	5	86777424	86785814	NC_041316.1	5	4361782	4369121	NC_006088.5	1	68515713	68520474	14.92	40.39	1.25	0.32	17.71	19.01	1.16	0.21
tspo	5	86755271	86777173	NC_041316.1	5	4352199	4359969	NC_006088.5	1	68520429	68530294	15.11	39.89	1.22	0.28	19.04	16.94	0.96	-0.06
ttll12	5	86722341	86754186	NC_041316.1	5	4330384	4350550	NC_006088.5	1	68532349	68552525	18.17	40.69	1.03	0.05	18.72	18.66	1.07	0.1
scube1	5	86456036	86708892	NC_041316.1	5	4139571	4316450	NC_006088.5	1	68557856	68765146	18.78	40.27	0.99	-0.02	17.67	18.99	1.16	0.21
mpped1	5	86242033	86368673	NC_041316.1	5	3985369	4076182	NC_006088.5	1	68818077	68881195	16.38	33.74	0.95	-0.08	16.95	18.8	1.2	0.26
efcab6	5	86007938	86214626	NC_041316.1	5	3850186	3960689	NC_006088.5	1	68893973	68912601	20.55	39.85	0.89	-0.16	21.93	20.51	1.01	0.01
sult4a1	5	85959220	85987457	NC_041316.1	5	3801921	3836184	NC_006088.5	1	69011400	69044884	18.45	35.44	0.89	-0.18	18.53	17.54	1.02	0.03
samm50	5	85853820	85880132	NC_041316.1	5	3736315	3755794	NC_006088.5	1	69091104	69109302	21.99	42.85	0.9	-0.16	18.13	19.3	1.15	0.2
parvb	5	85783780	85845712	NC_041316.1	5	3697013	3733716	NC_006088.5	1	69115304	69174984	23.5	38.49	0.75	-0.41	20.88	21.34	1.1	0.14
parvg	5	85725818	85773027	NC_041316.1	5	3671930	3690997	NC_006088.5	1	69176890	69198136	23.71	42.64	0.83	-0.27	18.75	19.65	1.13	0.18
phf21b	5	84864903	84924683	NC_041316.1	5	2882763	3073330	NC_006088.5	1	69916224	70078338	17.29	45.7	1.22	0.28	18.02	20.25	1.21	0.28
nup50	5	84522684	84548141	NC_041316.1	5	2705610	2724177	NC_006088.5	1	70202950	70218997	21.95	40.26	0.85	-0.24	19.03	17.03	0.96	-0.05
kiaa0930	5	84459333	84514417	NC_041316.1	5	2640492	2696401	NC_006088.5	1	70222656	70290698	18.83	38.93	0.95	-0.07	19.93	19.86	1.07	0.1
upk3a	5	84385793	84403959	NC_041316.1	5	2599277	2609265	NC_006088.5	1	70331031	70338080	18.42	41.36	1.03	0.05	23.62	21.65	0.99	-0.02
smc1b	5	84257726	84315630	NC_041316.1	5	2525276	2562435	NC_006088.5	1	70357832	70399034	18.49	39.84	0.99	-0.01	19	19.56	1.11	0.15
ribc2	5	84246797	84257598	NC_041316.1	5	2510264	2525189	NC_006088.5	1	70398591	70412842	20.04	44.08	1.01	0.02	16.32	18.44	1.22	0.28
fbln1	5	84102369	84209644	NC_041316.1	5	2438930	2494238	NC_006088.5	1	70452502	70534920	18.4	38.22	0.96	-0.06	19.12	20.07	1.13	0.18
atxn10	5	83759431	83822571	NC_041316.1	5	2352050	2422931	NC_006088.5	1	70567544	70663659	18.06	34.74	0.89	-0.17	18.67	19.23	1.11	0.15
wnt7b	5	83932746	84072128	NC_041316.1	5	2267496	2278382	NC_006088.5	1	70751533	70843213	19.66	45.39	1.06	0.09	17.64	24.96	1.53	0.61
ppara	5	83451413	83487186	NC_041316.1	5	1910977	1918743	NC_006088.5	1	71237314	71277816	17.14	36.78	0.99	-0.02	19.42	20.48	1.14	0.19
cdpf1	5	83430938	83460878	NC_041316.1	5	1888205	1896919	NC_006088.5	1	71279698	71299679	20.41	41.91	0.95	-0.08	18.49	16.18	0.94	-0.08
ttc38	5	83401607	83429815	NC_041316.1	5	1820313	1847480	NC_006088.5	1	71340632	71360016	20.17	37.34	0.85	-0.23	17.88	20.3	1.22	0.29
etv6	5	83149296	83302821	NC_041316.1	5	1601554	1749519	NC_006088.5	1	71449075	71582048	17.47	40.53	1.07	0.1	20.34	18.67	0.99	-0.01
lrp6	5	83060541	83142827	NC_041316.1	5	1451519	1557767	NC_006088.5	1	71652621	71788148	18.13	39.76	1.01	0.01	18.23	16.86	1	0
mansc1	5	83031646	83048256	NC_041316.1	5	1410819	1427281	NC_006088.5	1	71797823	71804003	8.44	21.35	1.17	0.22	16.12	11.57	0.77	-0.37
borcs5	5	83015978	83031425	NC_041316.1	5	1355577	1410495	NC_006088.5	1	71806720	71868151	19.58	33.41	0.79	-0.35	20.11	20.21	1.08	0.12
dusp16	5	82959004	83009156	NC_041316.1	5	1295296	1352848	NC_006088.5	1	71869905	71940798	16.79	37.18	1.02	0.03	16.52	16.06	1.05	0.07
mrps35	5	82933929	82939675	NC_041316.1	5	680695	710015	NC_006088.5	1	72622760	72644857	20.15	40.87	0.93	-0.1	13.31	20.75	1.68	0.75
pthlh	5	82748867	82764670	NC_041316.1	5	491586	506388	NC_006088.5	1	72752027	72765114	13.43	47.79	1.64	0.71	17.15	24.01	1.51	0.59
ccdc91	5	82528630	82611570	NC_041316.1	5	270456	401992	NC_006088.5	1	72867659	73076704	16.46	38.4	1.07	0.1	23.71	22.12	1.01	0.01
fgf6	5	80995632	81006152	NC_041316.1	5	7774697	7788559	NC_006088.5	1	73397575	73408391	18.43	39.1	0.98	-0.03	19.13	21.03	1.19	0.25
fgf23	5	81042689	81053600	NC_041316.1	5	7801536	7808523	NC_006088.5	1	73425055	73429052	18.18	37.27	0.94	-0.08	13.5	19	1.52	0.6
tigar	5	81056916	81072662	NC_041316.1	5	7814061	7827108	NC_006088.5	1	73443326	73466924	13.29	34.39	1.19	0.25	15.73	25.22	1.73	0.79
ndufa9	5	80850304	80879482	NC_041316.1	5	7564997	7587177	NC_006088.5	1	73689606	73709244	19.91	35.65	0.82	-0.28	18.58	22.54	1.31	0.39
ntf3	5	81502693	81567585	NC_041316.1	5	7154466	7217707	NC_006088.5	1	74215247	74285493	18.59	40.22	1	0	18.42	20.93	1.23	0.29
ano2	5	81612958	81763645	NC_041316.1	5	7073865	7112292	NC_006088.5	1	74336832	74393199	18.82	42.42	1.04	0.05	21.09	23.62	1.21	0.27
vwf	5	81821311	82024856	NC_041316.1	5	6724921	6931030	NC_006088.5	1	74544347	74683073	18.52	39.56	0.98	-0.02	19.24	19.39	1.09	0.12
nobox	5	82077614	82111311	NC_041316.1	5	6596686	6624146	NC_006088.5	1	74745799	74766293	21.67	36.41	0.77	-0.37	18.2	22.51	1.33	0.42
parp11	5	81072669	81088475	NC_041316.1	5	7828497	7838095	NC_006088.5	1	75024940	75040594	16.35	39.33	1.11	0.15	15.43	18.85	1.32	0.4
cog3	NW_003338844.1	1327212	1355795	NC_041316.1	5	11074276	11127708	NC_006088.5	1	169110893	169143086	20.25	38.28	0.87	-0.2	19.95	18	0.97	-0.04
spert	NW_003338844.1	1312103	1316709	NC_041316.1	5	11051724	11071556	NC_006088.5	1	169183556	169188020	19.46	38.99	0.92	-0.12	21.14	18.7	0.95	-0.07
tsc22d1	NW_003338942.1	502172	579434	NC_041316.1	5	7910624	7966567	NC_006088.5	1	168740723	168819406	12.95	33.93	1.21	0.27	15.9	16.36	1.11	0.15
nufip1	NW_003338942.1	592214	615739	NC_041316.1	5	7971307	7994485	NC_006088.5	1	168926223	168950766	15.79	31.17	0.91	-0.14	14.48	17.45	1.3	0.38
gtf2f2	NW_003338942.1	657798	747824	NC_041316.1	5	8033499	8112419	NC_006088.5	1	168988717	169082382	17.01	38.37	1.04	0.06	16.15	20.83	1.39	0.48
kctd4	NW_003338942.1	701258	704221	NC_041316.1	5	8064673	8066089	NC_006088.5	1	169017605	169018944	19.62	42.56	1	0	17.46	19.48	1.2	0.27
tpt1	NW_003338942.1	751613	762972	NC_041316.1	5	8116400	8125525	NC_006088.5	1	169085321	169089246	18.1	40.38	1.03	0.04	21.39	19.41	0.98	-0.03
crebl2	NW_003339126.1	452674	461635	NC_041316.1	5	1274772	1280562	NC_006088.5	1	71960864	71970744	23.52	40.77	0.8	-0.32	18.68	23.21	1.34	0.42
gpr19	NW_003339126.1	441718	443883	NC_041316.1	5	1270863	1273504	NC_006088.5	1	71970914	71989049	18.91	41.51	1.01	0.02	17.67	20.64	1.26	0.33
cdkn1b	NW_003339126.1	384952	392678	NC_041316.1	5	1183212	1188499	NC_006088.5	1	72096483	72105404	13.16	34.46	1.21	0.27	21.66	15.51	0.77	-0.37
piga	6	53508070	53528040	NC_041317.1	6	18351	60836	NC_006088.5	1	123457995	123467287	24.07	47.44	0.91	-0.14	19.54	25.28	1.39	0.48
olfm4	3	71180446	71224158	NC_041318.1	7	92285970	92305917	NC_006088.5	1	166896762	166920965	32.72	81.5	1.15	0.2
pcdh8	3	70901442	70912125	NC_041318.1	7	92104451	92110455	NC_006088.5	1	167019605	167023868	20.8	32.01	0.71	-0.5	12.84	13.27	1.11	0.16
sugt1	3	70778210	70807395	NC_041318.1	7	91941715	91992901	NC_006088.5	1	167057758	167080314	24.89	42.88	0.79	-0.33	19.92	17.15	0.93	-0.11
elf1	3	70748281	70768297	NC_041318.1	7	91843856	91938492	NC_006088.5	1	167082225	167169096	21.41	44.59	0.96	-0.06	20.63	17.7	0.93	-0.11
wbp4	3	70670136	70687820	NC_041318.1	7	91817870	91843778	NC_006088.5	1	167169141	167191801	19.08	44.3	1.07	0.1	17.5	23.44	1.44	0.53
mtrf1	3	70636951	70660334	NC_041318.1	7	91786723	91801182	NC_006088.5	1	167195780	167214311	16.52	39.87	1.11	0.15	18.82	19.1	1.09	0.13
naa16	3	70584636	70631451	NC_041318.1	7	84837200	84874489	NC_006088.5	1	167213714	167277588	19.63	40.24	0.94	-0.08	19.17	20.23	1.14	0.19
rgcc	3	70554583	70575903	NC_041318.1	7	84878551	84901593	NC_006088.5	1	167287787	167299948	19.38	43.17	1.03	0.04	20.26	19.43	1.03	0.05
vwa8	3	70423059	70533712	NC_041318.1	7	84902188	84994660	NC_006088.5	1	167324505	167503014	20.2	41.52	0.95	-0.08	20.64	18.91	0.99	-0.02
dgkh	3	70269908	70386789	NC_041318.1	7	85005663	85104105	NC_006088.5	1	167536310	167702128	19.27	42.55	1.02	0.02	18.81	20.47	1.17	0.23
akap11	3	70207971	70238239	NC_041318.1	7	85120123	85138679	NC_006088.5	1	167725825	167766314	21.53	41.09	0.88	-0.19	18.32	20.33	1.2	0.26
tnfsf11	3	70130061	70153037	NC_041318.1	7	85203534	85233011	NC_006088.5	1	167839433	167861460	18.12	38.19	0.97	-0.04	14.65	16.82	1.24	0.31
epsti1	3	69841775	69920345	NC_041318.1	7	85331469	85371090	NC_006088.5	1	167989483	168042137	18.08	42.29	1.08	0.11	21.54	17.4	0.87	-0.2
dnajc15	3	69815938	69851651	NC_041318.1	7	85371530	85390303	NC_006088.5	1	168054028	168078478	28.22	45.97	0.75	-0.41	23.42	25.65	1.18	0.24
enox1	3	69555847	69729099	NC_041318.1	7	85409313	85708046	NC_006088.5	1	168111309	168477322	23.26	36.81	0.73	-0.46	23.4	21.86	1.01	0.01
ufm1	NW_003339155.1	225796	230159	NC_041319.1	8	80370135	80373906	NC_006088.5	1	172895467	172906501	19.98	39.96	0.92	-0.12	16.8	17.44	1.12	0.16
prmt8	5	81412660	81490179	NC_041320.1	9	5218999	5243722	NC_006088.5	1	74873782	74957234	18.26	41.88	1.06	0.08	18.24	20.23	1.2	0.26
tspan9	5	81168047	81344503	NC_041320.1	9	5263882	5395308	NC_006088.5	1	75058415	75199528	18.89	38.72	0.94	-0.08	18.74	18.49	1.06	0.09
tulp3	5	80676768	80704566	NC_041320.1	9	5397022	5420522	NC_006088.5	1	75291772	75327340	20.33	44.54	1.01	0.01	21.49	21.94	1.1	0.14
foxm1	5	80644582	80672560	NC_041320.1	9	5437162	5460954	NC_006088.5	1	75327522	75363582	16.43	38.53	1.08	0.11	25.33	21.55	0.92	-0.12
itfg2	5	80606604	80626654	NC_041320.1	9	5472163	5485489	NC_006088.5	1	75376950	75394748	18.71	41.46	1.02	0.03	23.69	18.7	0.85	-0.23
fkbp4	5	80561597	80599765	NC_041320.1	9	5486587	5506719	NC_006088.5	1	75399374	75413494	20.06	32.65	0.75	-0.42	20.78	15.86	0.82	-0.28
c3ar1	NW_003338783.1	1210612	1220197	NC_041320.1	9	2479800	2482424	NC_006088.5	1	66793479	66796775	7.12	19.83	1.28	0.36	8.16	7.75	1.02	0.03
necap1	NW_003338783.1	1161281	1186522	NC_041320.1	9	2489509	2507435	NC_006088.5	1	75447601	75455201	20.03	38.22	0.88	-0.19	22.04	20.5	1	0
foxj2	NW_003338783.1	1225852	1279148	NC_041320.1	9	2444039	2476224	NC_006088.5	1	75474688	75512376	19.39	36.25	0.86	-0.22	15.85	20.31	1.38	0.47
golgb1	4	136708725	136748382	NC_041321.1	10	73974944	74015449	NC_006088.5	1	320424	357579	18.32	40.09	1.01	0.01	17.23	17.43	1.09	0.13
ankrd16	5	3869479	3894186	NC_041321.1	10	69519257	69545757	NC_006088.5	1	1679824	1696355	24.33	37.8	0.72	-0.48	19.33	21.02	1.17	0.23
gdi2	5	3898239	3935584	NC_041321.1	10	69554543	69583234	NC_006088.5	1	1697438	1712227	19.92	38.52	0.89	-0.17	19.31	20.32	1.13	0.18
ucn3	5	3754575	3755397	NC_041321.1	10	69388275	69398298	NC_006088.5	1	1845681	1852908	11.41	23.63	0.95	-0.07	17.9	14.56	0.88	-0.19
slc35b4	5	3464917	3482106	NC_041321.1	10	69089059	69111653	NC_006088.5	1	1976831	1991466	19.56	43.29	1.02	0.03	16.54	18.19	1.19	0.25
lrguk	5	3361365	3460097	NC_041321.1	10	69025802	69082290	NC_006088.5	1	1997916	2048119	21.02	40.98	0.9	-0.15	16.88	19.85	1.27	0.34
exoc4	5	2904260	3351021	NC_041321.1	10	68643028	69012149	NC_006088.5	1	2056289	2511948	17.63	38.61	1.01	0.01	19.05	19.66	1.11	0.15
chchd3	5	2600617	2828860	NC_041321.1	10	68394639	68603575	NC_006088.5	1	2596187	2783097	20.28	43.37	0.99	-0.02	18.84	16.94	0.97	-0.04
plxna4	5	1827009	2413510	NC_041321.1	10	67697001	68247559	NC_006088.5	1	2886368	3242747	21.2	41.82	0.91	-0.14	21.91	20.36	1	0
podxl	5	1322474	1328723	NC_041321.1	10	67250141	67324126	NC_006088.5	1	3688000	3728758	18.84	39.97	0.98	-0.03	16.26	22.42	1.49	0.57
mkln1	5	1208750	1316408	NC_041321.1	10	67139267	67239253	NC_006088.5	1	3729871	3836082	22.16	42.05	0.87	-0.19	21.57	18.75	0.94	-0.09
rbm17	5	652919	665834	NC_041321.1	10	66715502	66741272	NC_006088.5	1	4088040	4125993	21.56	38.73	0.83	-0.27	20.07	17.81	0.96	-0.06
pfkfb3	5	565813	648575	NC_041321.1	10	66634607	66710261	NC_006088.5	1	4125378	4178122	18.66	35.22	0.87	-0.2	15.62	18.04	1.25	0.32
prkcq	5	481864	516244	NC_041321.1	10	66503739	66554307	NC_006088.5	1	4258583	4295868	21.41	42.58	0.92	-0.13	19.94	22.97	1.24	0.31
sfmbt2	5	363826	440103	NC_041321.1	10	66337038	66400129	NC_006088.5	1	4516708	4633498	20.29	38.42	0.87	-0.2	16.35	19.08	1.26	0.33
itih5	5	243307	288607	NC_041321.1	10	66208590	66262389	NC_006088.5	1	4720808	4767090	18.35	38.68	0.97	-0.04	16.55	17.21	1.12	0.17
itih2	5	203861	234407	NC_041321.1	10	66159734	66201311	NC_006088.5	1	4774156	4799272	16.6	41.05	1.14	0.19	17.77	18.86	1.14	0.19
kin	5	192246	203182	NC_041321.1	10	66141063	66159279	NC_006088.5	1	4801708	4815788	19.01	40.15	0.97	-0.04	16.09	16.8	1.13	0.17
taf3	5	36768	176129	NC_041321.1	10	65941307	66122387	NC_006088.5	1	4825154	4938986	16.81	45.92	1.26	0.33	19.98	19.56	1.06	0.08
celf2	5	5156396	5757218	NC_041321.1	10	64197200	64570182	NC_006088.5	1	6314414	6510224	22.78	35.97	0.73	-0.46	19.76	21.34	1.16	0.22
usp6nl	5	5814655	5984794	NC_041321.1	10	64009277	64143002	NC_006088.5	1	6569103	6679516	17.84	40.81	1.05	0.08	19.58	19.59	1.08	0.11
echdc3	5	5988492	5997665	NC_041321.1	10	63981058	63988965	NC_006088.5	1	6699316	6704061	23.81	41.59	0.8	-0.31	21.45	20.98	1.05	0.08
proser2	5	6024069	6078629	NC_041321.1	10	63930659	63955923	NC_006088.5	1	6721752	6746565	17.42	44.77	1.18	0.24	16.32	22.42	1.48	0.57
optn	5	89883176	89908607	NC_041321.1	10	1665499	1684024	NC_006088.5	1	7227292	7245393	22.78	42.99	0.87	-0.2	20.5	21.73	1.14	0.19
mcm10	5	89912053	89944819	NC_041321.1	10	1684548	1710095	NC_006088.5	1	7248717	7265010	17.05	41.93	1.13	0.18	19.88	19.22	1.04	0.06
sephs1	5	90036473	90056213	NC_041321.1	10	1785956	1818050	NC_006088.5	1	7287501	7311282	21.2	38.59	0.84	-0.25	18.49	19.79	1.15	0.21
bend7	5	90073822	90138338	NC_041321.1	10	1836757	1900774	NC_006088.5	1	7324436	7372660	13.97	39.71	1.31	0.39	19.21	20.79	1.17	0.22
prpf18	5	90152461	90171915	NC_041321.1	10	1912491	1929389	NC_006088.5	1	7384162	7401358	16.42	44.71	1.25	0.33	23.1	19.43	0.91	-0.14
frmd4a	5	90185367	90658244	NC_041321.1	10	1937445	2417371	NC_006088.5	1	7403200	7760094	18.06	36.73	0.94	-0.09	18.23	17.36	1.03	0.04
kiaa1324l	5	89742035	89863517	NC_041321.1	10	2666920	2763208	NC_006088.5	1	8090516	8183607	17.99	36.29	0.93	-0.11	17.4	15.67	0.97	-0.04
grm3	5	89447029	89735249	NC_041321.1	10	2765086	2867481	NC_006088.5	1	8188208	8296971	15.22	36.48	1.1	0.14	17.01	18.72	1.19	0.25
cacna2d1	5	91802487	92340153	NC_041321.1	10	3539870	3993789	NC_006088.5	1	10375977	10734887	20.77	41.33	0.92	-0.13	19.89	18.81	1.02	0.03
hgf	5	92481294	92546255	NC_041321.1	10	4048860	4104373	NC_006088.5	1	10800574	10863536	17.95	40.25	1.03	0.05	18.63	20.65	1.2	0.26
sema3c	5	92755661	93050917	NC_041321.1	10	4404533	4539473	NC_006088.5	1	11192352	11314333	20.22	39.52	0.9	-0.15	17.45	20.63	1.27	0.35
cd36	5	93086141	93209208	NC_041321.1	10	4555268	4615616	NC_006088.5	1	11331789	11391266	22.64	35.1	0.71	-0.49	14.94	16.62	1.2	0.26
magi2	5	93761407	94694350	NC_041321.1	10	5064774	5676474	NC_006088.5	1	11833613	12559079	18.05	42.08	1.07	0.1	18.59	18.33	1.06	0.09
phtf2	5	94735598	94814233	NC_041321.1	10	5688991	5754410	NC_006088.5	1	12579701	12642458	20.17	40.79	0.93	-0.1	19.38	20.51	1.14	0.19
tmem60	5	94831627	94842632	NC_041321.1	10	5754721	5759445	NC_006088.5	1	12642799	12647025	21.26	40.89	0.89	-0.17	13.87	21.59	1.68	0.75
rsbn1l	5	94848045	94880839	NC_041321.1	10	5761587	5802721	NC_006088.5	1	12649967	12698303	21.12	38.72	0.84	-0.24	22.34	21.34	1.03	0.04
ptpn12	5	94888258	94967840	NC_041321.1	10	5817425	5843700	NC_006088.5	1	12710101	12785173	19.14	37.81	0.91	-0.14	18.64	19.7	1.14	0.19
gsap	5	95018798	95087196	NC_041321.1	10	5908318	5961404	NC_006088.5	1	12815007	12862688	20.16	43.25	0.99	-0.02	21.65	20.67	1.03	0.04
ccdc146	5	95088846	95161736	NC_041321.1	10	5963567	6031904	NC_006088.5	1	12862618	12935416	21.61	56.35	1.2	0.26	21.7	20.98	1.04	0.06
fgl2	5	95122412	95131573	NC_041321.1	10	5999432	6006219	NC_006088.5	1	12915303	12921313	17.56	40.21	1.06	0.08	17.77	20.48	1.24	0.31
fam185a	5	95161841	95204854	NC_041321.1	10	6031902	6071852	NC_006088.5	1	12935324	12974762	23.3	40.42	0.8	-0.32	21.67	25.19	1.25	0.33
fbxl13	5	95205390	95293984	NC_041321.1	10	6072648	6148802	NC_006088.5	1	12976263	13055113	18.96	42.41	1.03	0.04	21.77	19.76	0.98	-0.03
lrrc17	5	95253940	95272272	NC_041321.1	10	6103483	6122529	NC_006088.5	1	13006977	13025640	12.4	33.16	1.23	0.3	15.75	17.78	1.22	0.28
armc10	5	95282604	95316852	NC_041321.1	10	6164375	6177052	NC_006088.5	1	13055396	13063035	22.98	38.43	0.77	-0.38	22.88	17.26	0.81	-0.3
napepld	5	95314111	95353329	NC_041321.1	10	6177812	6198847	NC_006088.5	1	13065343	13085319	23.58	45.35	0.89	-0.17	18.67	21.97	1.27	0.34
pmpcb	5	95364470	95380833	NC_041321.1	10	6210298	6221485	NC_006088.5	1	13106460	13115402	18.9	42.42	1.03	0.05	20.7	21.69	1.13	0.18
dnajc2	5	95380823	95399542	NC_041321.1	10	6221481	6236493	NC_006088.5	1	13115336	13135310	19.15	42.04	1.01	0.02	17.27	20.57	1.28	0.36
psmc2	5	95407567	95419913	NC_041321.1	10	6237337	6247119	NC_006088.5	1	13132822	13139845	16.18	38.97	1.11	0.15	19.54	19.22	1.06	0.08
slc26a5	5	95424765	95468878	NC_041321.1	10	6247658	6281173	NC_006088.5	1	13143551	13176906	19.39	42.82	1.02	0.02	20.33	18.06	0.96	-0.06
reln	5	95485191	95877524	NC_041321.1	10	6284936	6608823	NC_006088.5	1	13184634	13457315	19.83	41.32	0.96	-0.06	18.62	19.41	1.12	0.17
orc5	5	95895558	95992912	NC_041321.1	10	6635474	6707800	NC_006088.5	1	13485999	13554943	20.4	37.97	0.86	-0.22	18.16	17.99	1.07	0.1
lhfpl3	5	96070638	96355250	NC_041321.1	10	6771618	7049687	NC_006088.5	1	13612053	13847772	17.65	38.57	1.01	0.01	18.08	19.14	1.14	0.19
kmt2e	5	96405221	96482630	NC_041321.1	10	7106253	7165422	NC_006088.5	1	13903030	13955806	18.46	39.75	0.99	-0.01	21.68	20.92	1.04	0.06
srpk2	5	96485838	96615526	NC_041321.1	10	7171581	7261167	NC_006088.5	1	13957491	14095954	20.1	41.1	0.94	-0.09	18.46	17.67	1.03	0.05
pus7	5	96645788	96673113	NC_041321.1	10	7277833	7308027	NC_006088.5	1	14116120	14138108	20.62	35.98	0.8	-0.31	20.23	19.19	1.02	0.03
rint1	5	96677169	96702457	NC_041321.1	10	7316195	7334779	NC_006088.5	1	14138455	14150312	20.1	41.21	0.94	-0.08	20.09	20	1.07	0.1
atxn7l1	5	96712099	96800446	NC_041321.1	10	7334991	7411380	NC_006088.5	1	14156906	14267126	17.06	41.82	1.13	0.18	16.99	18.26	1.16	0.21
cdhr3	5	96824109	96869689	NC_041321.1	10	7412774	7460226	NC_006088.5	1	14267067	14367681	16.03	37.58	1.08	0.11	18	20.48	1.23	0.29
sypl1	5	96878758	96886977	NC_041321.1	10	7460863	7469712	NC_006088.5	1	14331316	14337535	22.1	47.62	0.99	-0.01	21.63	26.07	1.3	0.38
nampt	5	96942222	96975564	NC_041321.1	10	7489661	7520147	NC_006088.5	1	14363077	14392439	21.7	42.4	0.9	-0.15	16.87	20.31	1.3	0.38
ccdc71l	5	97068476	97069973	NC_041321.1	10	7586307	7588321	NC_006088.5	1	14503365	14511573	7.96	22.94	1.33	0.41	9.35	10.52	1.21	0.28
pik3cg	5	97105695	97147774	NC_041321.1	10	7616498	7646887	NC_006088.5	1	14534126	14571191	17.04	37.34	1.01	0.01	17.95	20.46	1.23	0.3
prkar2b	5	97160549	97256286	NC_041321.1	10	7649349	7711371	NC_006088.5	1	14593210	14681921	19.01	40.03	0.97	-0.04	17.41	17.53	1.09	0.12
hbp1	5	97261741	97288474	NC_041321.1	10	7713691	7736105	NC_006088.5	1	14682645	14697937	18.86	39.14	0.96	-0.06	18.16	16.61	0.99	-0.02
cog5	5	97288606	97516448	NC_041321.1	10	7736485	7903837	NC_006088.5	1	14697142	14881099	19.64	44.42	1.04	0.06	20.59	19.87	1.04	0.06
gpr22	5	97461810	97469579	NC_041321.1	10	7864477	7870079	NC_006088.5	1	14842612	14848613	16.6	38.32	1.06	0.09	23.56	22.12	1.01	0.02
dus4l	5	97612268	97626774	NC_041321.1	10	7969731	7985553	NC_006088.5	1	14881064	14892691	17.23	42.68	1.14	0.19	17.72	20.92	1.27	0.35
bcap29	5	97573563	97601533	NC_041321.1	10	7946005	7968281	NC_006088.5	1	14895752	14919196	14.74	43.28	1.35	0.44	18.34	20.11	1.18	0.24
slc26a4	5	97522323	97558575	NC_041321.1	10	7913134	7940807	NC_006088.5	1	14925045	14947031	22.09	41.27	0.86	-0.22	19.95	19.03	1.03	0.04
cbll1	5	97627564	97645723	NC_041321.1	10	7984602	7999440	NC_006088.5	1	14949349	14955889	20.45	44.21	1	-0.01	21.99	20.55	1.01	0.01
slc26a3	5	97655541	97684502	NC_041321.1	10	8005834	8040917	NC_006088.5	1	14957159	14974129	17.07	37.1	1	0	19.4	21.29	1.18	0.24
dld	5	97771553	97795289	NC_041321.1	10	8075449	8093135	NC_006088.5	1	14993975	15007778	20.84	39.88	0.88	-0.18	20.38	22.53	1.19	0.25
lamb1	5	97795238	97897126	NC_041321.1	10	8093591	8155174	NC_006088.5	1	15009166	15050971	18.86	40.85	1	0	17.22	19.25	1.21	0.27
lamb4	5	97909149	97982136	NC_041321.1	10	8173761	8240479	NC_006088.5	1	15051530	15107119	17.21	42.43	1.14	0.18	20.15	18.8	1.01	0.01
ergic2	5	98003014	98041028	NC_041321.1	10	8272431	8307095	NC_006088.5	1	15105451	15128477	17.84	38.94	1.01	0.01	23.21	24.16	1.12	0.17
lrrk2	5	98165858	98290790	NC_041321.1	10	8338789	8417137	NC_006088.5	1	15133563	15199297	20.11	40.85	0.94	-0.1	19.13	19.2	1.08	0.11
slc2a13	5	98353845	98522134	NC_041321.1	10	8478017	8576033	NC_006088.5	1	15244036	15380509	14.97	40.08	1.23	0.3	18.56	21.08	1.22	0.29
abcd2	5	98585905	98644936	NC_041321.1	10	8617062	8675524	NC_006088.5	1	15407886	15449742	19.29	45.75	1.09	0.13	20.94	17.33	0.89	-0.16
kif21a	5	98694675	98828334	NC_041321.1	10	8729942	8828462	NC_006088.5	1	15477720	15562176	20.86	41.15	0.91	-0.14	19.4	20.77	1.15	0.21
cpne8	5	99025271	99104222	NC_041321.1	10	8966001	9028390	NC_006088.5	1	15633800	15729900	19.9	41.14	0.95	-0.07	20.8	20.7	1.07	0.1
tprkb	5	99339390	99346803	NC_041321.1	10	9145466	9163311	NC_006088.5	1	15825338	15829359	20.9	47.07	1.04	0.05	22.64	18.87	0.9	-0.15
gtse1	5	99383927	99394599	NC_041321.1	10	9173522	9187427	NC_006088.5	1	15836990	15848000	20.68	36.6	0.82	-0.29	18.86	19.36	1.11	0.15
trmu	5	99396539	99414547	NC_041321.1	10	9190708	9206054	NC_006088.5	1	15848577	15860201	21.33	47.67	1.03	0.04	20.16	20.23	1.08	0.11
celsr1	5	99427183	99632789	NC_041321.1	10	9218156	9369556	NC_006088.5	1	15865481	16041559	20.93	43.95	0.97	-0.05	18.91	22.19	1.27	0.34
gramd4	5	72815507	72932329	NC_041321.1	10	9417061	9519967	NC_006088.5	1	16063693	16139376	20.45	37.56	0.85	-0.24	16.64	19.97	1.29	0.37
cerk	5	72547851	72595842	NC_041321.1	10	9676232	9718266	NC_006088.5	1	16257552	16300910	17.66	36.1	0.94	-0.09	19.27	11.2	0.63	-0.67
tbc1d22a	5	72350031	72506797	NC_041321.1	10	9768640	9863247	NC_006088.5	1	16325240	16480220	21.57	37.37	0.8	-0.33	20.96	22.72	1.17	0.22
mlc1	5	63807006	63829717	NC_041321.1	10	15202429	15224906	NC_006088.5	1	20258069	20275058	16.11	37.75	1.08	0.11	19.93	19.36	1.05	0.07
mov10l1	5	63829849	63890107	NC_041321.1	10	15162074	15202350	NC_006088.5	1	20276288	20309611	20.14	39.99	0.91	-0.13	19.91	18.74	1.01	0.02
panx2	5	63901668	63936989	NC_041321.1	10	15106194	15152311	NC_006088.5	1	20328207	20349394	15.98	29.45	0.85	-0.24	16.37	18.83	1.24	0.31
trabd	5	63968779	64001276	NC_041321.1	10	15031868	15068668	NC_006088.5	1	20383107	20415387	15.96	48.5	1.4	0.49	21.39	16.4	0.83	-0.27
tubgcp6	5	64040572	64079658	NC_041321.1	10	14967790	15002194	NC_006088.5	1	20464476	20487466	17.89	39.04	1.01	0.01	19.48	17.96	0.99	-0.01
hdac10	5	64084009	64123029	NC_041321.1	10	14931235	14955238	NC_006088.5	1	20487632	20503540	19.66	43.91	1.03	0.04	19.26	21.98	1.23	0.3
mapk12	5	64200483	64250989	NC_041321.1	10	14781942	14835453	NC_006088.5	1	20524505	20555654	22.38	53.53	1.1	0.14	21.22	23.42	1.19	0.25
mapk11	5	64267950	64320316	NC_041321.1	10	14727745	14776648	NC_006088.5	1	20564339	20594716	16.61	39.81	1.1	0.14	21.68	18.95	0.94	-0.09
plxnb2	5	64420398	64860190	NC_041321.1	10	14500101	14614684	NC_006088.5	1	20647433	20898267	19.23	38.56	0.92	-0.11	18.92	18.01	1.03	0.04
znf800	5	65054520	65075185	NC_041321.1	10	15374305	15398096	NC_006088.5	1	20959037	21036750	16.4	31.56	0.89	-0.17	17.31	17.91	1.12	0.16
grm8	5	65080574	65859146	NC_041321.1	10	15428390	16032149	NC_006088.5	1	21072255	21396652	19.35	37.63	0.9	-0.16	17.79	16.56	1	0.01
pot1	5	66751865	66834755	NC_041321.1	10	16747181	16821355	NC_006088.5	1	21884111	21949081	17.94	45.21	1.16	0.22	18.63	18.2	1.05	0.07
gpr37	5	66910390	66927530	NC_041321.1	10	16866943	16885945	NC_006088.5	1	21985328	21997138	15.96	34.59	1	0	14.66	14.26	1.05	0.07
wasl	5	67388415	67430528	NC_041321.1	10	17255183	17291190	NC_006088.5	1	22351089	22401091	19.34	32.91	0.78	-0.35	18.77	20.27	1.16	0.22
lmod2	5	67443582	67459798	NC_041321.1	10	17307896	17322912	NC_006088.5	1	22419625	22425777	22.82	43.58	0.88	-0.18	20.17	29.31	1.57	0.65
asb15	5	67476430	67499936	NC_041321.1	10	17333204	17349965	NC_006088.5	1	22434435	22445893	22.29	38	0.79	-0.35	21.02	16.35	0.84	-0.25
ndufa5	5	67499999	67504287	NC_041321.1	10	17411411	17415899	NC_006088.5	1	22449623	22454673	22.49	34.66	0.71	-0.49	17.11	13.14	0.83	-0.27
iqub	5	67509008	67555341	NC_041321.1	10	17418330	17457939	NC_006088.5	1	22454199	22477194	21.43	36.71	0.79	-0.34	21.61	19.29	0.96	-0.06
slc13a1	5	67704015	67765881	NC_041321.1	10	17517012	17603241	NC_006088.5	1	22565946	22594889	17.87	38.13	0.98	-0.02	19.02	18.01	1.02	0.03
cadps2	5	67928139	68305038	NC_041321.1	10	17742374	18112293	NC_006088.5	1	22670262	22972029	20.94	42.3	0.93	-0.1	20.35	20.78	1.1	0.14
fezf1	5	68320035	68333912	NC_041321.1	10	18135681	18141130	NC_006088.5	1	22978974	22982160	25.91	45.38	0.81	-0.31	20.53	27.66	1.45	0.54
aass	5	68396825	68443534	NC_041321.1	10	18172573	18215668	NC_006088.5	1	23007392	23039846	20.16	40.15	0.92	-0.12	18.96	20.98	1.19	0.25
ptprz1	5	68455424	68576591	NC_041321.1	10	18220301	18329167	NC_006088.5	1	23043203	23177070	22.13	41.73	0.87	-0.2	21.76	20.32	1.01	0.01
fam3c	5	68760501	68813504	NC_041321.1	10	18455751	18467619	NC_006088.5	1	23351573	23381021	17.91	48.02	1.24	0.3	18.31	22.31	1.31	0.39
wnt16	5	68819968	68824697	NC_041321.1	10	18470927	18482050	NC_006088.5	1	23385216	23397661	20.36	39.9	0.9	-0.15	19.02	19.58	1.11	0.15
ing3	5	63574705	63591921	NC_041321.1	10	18600322	18615380	NC_006088.5	1	23568698	23587079	17.89	37.77	0.97	-0.04	20.71	18.06	0.94	-0.09
tspan12	5	63345018	63444236	NC_041321.1	10	18644104	18745193	NC_006088.5	1	23608924	23654511	18.85	40.07	0.98	-0.03	19.63	29.29	1.61	0.69
kcnd2	5	62958892	63332122	NC_041321.1	10	18751983	19032876	NC_006088.5	1	23659773	23928416	20.56	38.48	0.86	-0.21	19.8	18.87	1.03	0.04
ankrd26	5	61996694	62050763	NC_041321.1	10	19747690	19805918	NC_006088.5	1	24435899	24484038	22.45	49.19	1.01	0.01	25.62	21.22	0.89	-0.16
cttnbp2	5	61647280	61770130	NC_041321.1	10	19936421	20053083	NC_006088.5	1	24616305	24691437	19.87	41.99	0.97	-0.04	19.59	18.6	1.02	0.03
cftr	5	61523822	61638408	NC_041321.1	10	20060309	20149150	NC_006088.5	1	24696007	24780327	20.38	36.96	0.84	-0.26	18.35	20.78	1.22	0.29
asz1	5	61447848	61488129	NC_041321.1	10	20165160	20210059	NC_006088.5	1	24799480	24836289	23.16	39.04	0.78	-0.36	17.08	21.2	1.34	0.42
st7	5	61311381	61442968	NC_041321.1	10	20216104	20315968	NC_006088.5	1	24857853	24995222	19.89	40.67	0.94	-0.09	16.86	20.57	1.32	0.4
capza2	5	61269520	61303959	NC_041321.1	10	20322164	20343108	NC_006088.5	1	25007203	25036930	28.06	43.83	0.72	-0.47	19.09	18.85	1.06	0.09
met	5	61092367	61236188	NC_041321.1	10	20355755	20455767	NC_006088.5	1	25059900	25148633	18.24	40.76	1.03	0.04	21.73	24.26	1.2	0.27
cav1	5	60983400	61021428	NC_041321.1	10	20550698	20580293	NC_006088.5	1	25201919	25216271	15.31	33.69	1.01	0.02	26.92	16.14	0.65	-0.63
cav2	5	60951564	60965779	NC_041321.1	10	20584272	20593205	NC_006088.5	1	25223560	25231414	12.32	31.99	1.2	0.26	16.73	16.96	1.09	0.13
tes	5	60741403	60790794	NC_041321.1	10	20683572	20713253	NC_006088.5	1	25316653	25342777	22.62	39.49	0.8	-0.31	17.1	18.73	1.18	0.24
tfec	5	60455190	60561561	NC_041321.1	10	20791689	20865244	NC_006088.5	1	25430536	25492527	20.01	37.83	0.87	-0.2	17.61	21.6	1.32	0.4
mdfic	5	59669791	59720104	NC_041321.1	10	21366464	21404244	NC_006088.5	1	25905660	25954293	18.48	34.53	0.86	-0.22	25.5	20.95	0.89	-0.17
foxp2	5	59060502	59502367	NC_041321.1	10	21519531	21880704	NC_006088.5	1	26047195	26460767	18.86	39.04	0.95	-0.07	17.98	17.21	1.03	0.05
ppp1r3a	5	58973620	59011756	NC_041321.1	10	21932739	21963199	NC_006088.5	1	26502841	26529712	17.04	37.65	1.02	0.03	20.26	17.77	0.95	-0.08
gpr85	5	58698372	58703865	NC_041321.1	10	22141294	22146255	NC_006088.5	1	26817301	26823188	17.33	39.06	1.04	0.05	22.63	18.75	0.89	-0.16
bmt2	5	58600828	58621547	NC_041321.1	10	22203402	22217291	NC_006088.5	1	26909371	26943287	13.98	39.28	1.29	0.37	19.98	21.74	1.17	0.23
tmem168	5	58582570	58595431	NC_041321.1	10	22218964	22232619	NC_006088.5	1	26942362	26972265	20.57	44.25	0.99	-0.01	20.47	10.15	0.53	-0.9
ifrd1	5	58489632	58503648	NC_041321.1	10	22293080	22304755	NC_006088.5	1	27057991	27068584	16.13	43.51	1.24	0.31	18.02	20.61	1.23	0.3
znf277	5	58379090	58426335	NC_041321.1	10	22342789	22383931	NC_006088.5	1	27109323	27163047	17.65	38.58	1.01	0.01	19.5	16.38	0.91	-0.14
dock4	5	58051107	58378981	NC_041321.1	10	22384093	22632230	NC_006088.5	1	27163248	27409762	19.47	42	0.99	-0.01	18.87	18.2	1.04	0.06
immp2l	5	57374868	58036401	NC_041321.1	10	22640316	23113394	NC_006088.5	1	27427802	27880576	17.05	43.75	1.18	0.24	20.15	17.4	0.93	-0.1
lrrn3	5	57717269	57770551	NC_041321.1	10	22802761	22850452	NC_006088.5	1	27615890	27653289	19.01	41.94	1.02	0.02	19.18	23.41	1.32	0.4
pnpla8	5	56401870	56439299	NC_041321.1	10	23636102	23667358	NC_006088.5	1	28650992	28687291	22.84	39.94	0.81	-0.31	19.66	22.42	1.23	0.3
nrcam	5	56209068	56390188	NC_041321.1	10	23676319	23811104	NC_006088.5	1	28703928	28846685	21.38	43.79	0.94	-0.08	21.4	19.68	0.99	-0.01
cntn1	5	55976814	56163595	NC_041321.1	10	23847266	23998658	NC_006088.5	1	29035554	29120868	19.12	41.36	1	0	19.41	19.07	1.06	0.08
pdzrn4	5	55663523	55950235	NC_041321.1	10	24029888	24291096	NC_006088.5	1	29166143	29419274	19.36	43.4	1.03	0.05	17.48	19.33	1.19	0.25
gxylt1	5	55363250	55390356	NC_041321.1	10	24482295	24519166	NC_006088.5	1	29589322	29620400	23.2	47.78	0.95	-0.08	25.5	25	1.06	0.08
yaf2	5	55315461	55355400	NC_041321.1	10	24523912	24548696	NC_006088.5	1	29633507	29660476	18.89	31.8	0.78	-0.37	13.65	17.96	1.42	0.5
zcrb1	5	55278916	55284175	NC_041321.1	10	24576434	24582833	NC_006088.5	1	29690803	29702642	27.09	46.25	0.79	-0.35	23.3	18.55	0.86	-0.22
pphln1	5	55240708	55342133	NC_041321.1	10	24582973	24612170	NC_006088.5	1	29702686	29770996	17.46	39.14	1.03	0.05	19.77	20.94	1.14	0.19
prickle1	5	55158489	55240605	NC_041321.1	10	24612941	24683927	NC_006088.5	1	29773408	29833531	20.61	45.18	1.01	0.01	21.4	20.52	1.03	0.05
adamts20	5	54722969	54794430	NC_041321.1	10	25025630	25106721	NC_006088.5	1	30042934	30129390	21.57	41.99	0.9	-0.16	20.65	20.76	1.08	0.12
pus7l	5	54628045	54650385	NC_041321.1	10	25157089	25176524	NC_006088.5	1	30178852	30191169	20.84	40.18	0.89	-0.17	20.04	22.21	1.19	0.26
irak4	5	54611154	54625804	NC_041321.1	10	25176451	25190648	NC_006088.5	1	30191162	30204925	21.83	38.12	0.8	-0.31	18.1	19.49	1.16	0.22
twf1	5	54595231	54607204	NC_041321.1	10	25190911	25203917	NC_006088.5	1	30203889	30222348	17.06	41.51	1.12	0.16	15.52	21.17	1.47	0.56
tmem117	5	54223780	54541110	NC_041321.1	10	25216804	25426475	NC_006088.5	1	30223377	30431485	18.48	48.23	1.2	0.27	17.46	18.49	1.14	0.19
nell2	5	54011549	54180040	NC_041321.1	10	25454887	25567736	NC_006088.5	1	30463157	30606604	19.67	34.64	0.81	-0.3	21.33	19.46	0.98	-0.02
dbx2	5	53927739	53957193	NC_041321.1	10	25598026	25610150	NC_006088.5	1	30657836	30682019	22.84	41.64	0.84	-0.25	19.35	17.43	0.97	-0.04
ano6	5	53824535	53904160	NC_041321.1	10	25632753	25700016	NC_006088.5	1	30720814	30791204	20.35	42.3	0.96	-0.06	20.17	20.62	1.1	0.14
arid2	5	53629612	53727478	NC_041321.1	10	25747656	25845607	NC_006088.5	1	30872230	30978877	20.15	40.38	0.92	-0.12	19.87	18.6	1.01	0.01
scaf11	5	53575586	53611497	NC_041321.1	10	25854605	25882893	NC_006088.5	1	30985382	31026937	18.22	34.31	0.87	-0.2	17.46	18.36	1.13	0.18
slc38a1	5	53479583	53541856	NC_041321.1	10	25900225	25938389	NC_006088.5	1	31051966	31090655	20.3	41.34	0.94	-0.09	20.77	20.01	1.04	0.05
slc38a2	5	53428199	53450572	NC_041321.1	10	25959700	25976378	NC_006088.5	1	31106674	31121733	19.51	42.88	1.01	0.02	20.12	18.39	0.99	-0.02
slc38a4	5	53291877	53334774	NC_041321.1	10	26062501	26097252	NC_006088.5	1	31221754	31253966	20.92	39.61	0.87	-0.2	20.59	19.42	1.02	0.02
amigo2	5	53160681	53193462	NC_041321.1	10	26174482	26196482	NC_006088.5	1	31370359	31379889	16.81	37.05	1.02	0.02	18.77	20.55	1.18	0.24
rpap3	5	52936558	52963357	NC_041321.1	10	26352012	26366044	NC_006088.5	1	31548261	31563213	19.83	39.79	0.92	-0.11	18.12	19.9	1.18	0.24
atp23	5	52925927	52936449	NC_041321.1	10	26381565	26387850	NC_006088.5	1	31563313	31576453	21.62	46.23	0.99	-0.02	27.87	19.37	0.75	-0.42
lrig3	5	52537129	52618153	NC_041321.1	10	26623381	26684704	NC_006088.5	1	31839397	31886512	19.64	39.98	0.94	-0.09	19.37	19.65	1.09	0.13
slc16a7	5	52074993	52201396	NC_041321.1	10	26981830	27084829	NC_006088.5	1	32158281	32250088	17.59	39.26	1.03	0.04	15.46	20.91	1.46	0.54
mon2	5	51080986	51163033	NC_041321.1	10	27932089	27994337	NC_006088.5	1	33104506	33176133	18.48	40.4	1.01	0.01	17.63	19.28	1.18	0.24
ppm1h	5	51014266	51059817	NC_041321.1	10	28011616	28097401	NC_006088.5	1	33207641	33342147	20.85	45.24	1	0	18.7	24.36	1.4	0.49
avpr1a	5	50861538	50877718	NC_041321.1	10	28156673	28166801	NC_006088.5	1	33419044	33421641	23.99	40.89	0.79	-0.35	18.22	19.91	1.18	0.24
srgap1	5	50572518	50710975	NC_041321.1	10	28299041	28409706	NC_006088.5	1	33560317	33701007	22.46	46.01	0.94	-0.08	21.81	21.85	1.08	0.11
rpl18a	5	50519681	50525835	NC_041321.1	10	28435442	28441208	NC_006088.5	1	33723878	33726658	22.1	40.07	0.84	-0.26	16.45	18.62	1.22	0.29
xpot	5	50488469	50519162	NC_041321.1	10	28443193	28468460	NC_006088.5	1	33726821	33752538	24.11	48.1	0.92	-0.12	20.72	22.28	1.16	0.21
tbk1	5	50455142	50485107	NC_041321.1	10	28470896	28502282	NC_006088.5	1	33752711	33785156	20.8	42.19	0.93	-0.1	20.1	21.31	1.14	0.19
rassf3	5	50371161	50377625	NC_041321.1	10	28504761	28561500	NC_006088.5	1	33784124	33887319	23.16	40.77	0.81	-0.3	19.53	17.97	0.99	-0.01
gns	5	50340492	50368751	NC_041321.1	10	28563455	28588364	NC_006088.5	1	33892987	33913536	19.94	40.34	0.93	-0.1	19.4	23.94	1.33	0.41
tbc1d30	5	50266994	50300333	NC_041321.1	10	28592982	28635958	NC_006088.5	1	33914382	33964318	19.84	38.42	0.89	-0.16	19.86	17.36	0.94	-0.09
wif1	5	50156764	50210444	NC_041321.1	10	28675884	28739646	NC_006088.5	1	34002232	34044011	19.47	37.66	0.89	-0.17	17.74	20.3	1.23	0.3
lemd3	5	50105269	50132652	NC_041321.1	10	28759120	28780880	NC_006088.5	1	34057864	34106949	15.66	37.09	1.09	0.13	19.91	20.59	1.12	0.16
msrb3	5	50022218	50097340	NC_041321.1	10	28782812	28844055	NC_006088.5	1	34107157	34191038	17.64	44.56	1.16	0.22	16.67	15.66	1.01	0.02
ptprb	5	37885704	37979452	NC_041321.1	10	30421396	30492927	NC_006088.5	1	35958474	36039585	19.03	40.11	0.97	-0.04	18.41	18.04	1.06	0.08
ptprr	5	37982884	38114654	NC_041321.1	10	30495110	30605829	NC_006088.5	1	36025148	36168886	21.16	40.63	0.88	-0.18	21.67	20.92	1.04	0.06
tspan8	5	38175283	38197411	NC_041321.1	10	30657219	30679338	NC_006088.5	1	36249788	36266910	18.16	44.64	1.13	0.18	26.21	24.35	1	0
lgr5	5	38288953	38375499	NC_041321.1	10	30692538	30760369	NC_006088.5	1	36352053	36439081	19.1	42.81	1.03	0.05	19.67	20.78	1.14	0.19
zfc3h1	5	38388271	38426644	NC_041321.1	10	30770209	30804545	NC_006088.5	1	36454504	36492362	20.02	41.84	0.96	-0.05	18.77	19.09	1.1	0.13
tmem19	5	38447173	38474710	NC_041321.1	10	30822580	30833494	NC_006088.5	1	36511783	36525754	23.35	45.65	0.9	-0.15	21.7	19.18	0.95	-0.07
rab21	5	38495619	38510611	NC_041321.1	10	30844076	30857008	NC_006088.5	1	36551646	36570900	21.3	41.51	0.9	-0.16	19.68	15.46	0.85	-0.24
tbc1d15	5	38519227	38546630	NC_041321.1	10	30860030	30884127	NC_006088.5	1	36575117	36602178	17.87	42.79	1.1	0.14	20.33	21.5	1.14	0.19
tph2	5	38550479	38658896	NC_041321.1	10	30886923	30946616	NC_006088.5	1	36613330	36727660	17.68	37.24	0.97	-0.04	19.52	21.33	1.18	0.24
trhde	5	38762433	39134717	NC_041321.1	10	31037826	31233225	NC_006088.5	1	36731205	36958919	17.43	41.24	1.09	0.12	17.83	19	1.15	0.2
kcnc2	5	40072355	40180664	NC_041321.1	10	32090727	32186406	NC_006088.5	1	37711495	37808713	21.17	39.35	0.86	-0.22	15.51	20.22	1.41	0.49
caps2	5	40250881	40284732	NC_041321.1	10	32195276	32228791	NC_006088.5	1	37818227	37854189	27.28	79.2	1.34	0.42	17.35	20.93	1.3	0.38
ccdc107	5	40286121	40293813	NC_041321.1	10	32229991	32237109	NC_006088.5	1	37854558	37861875	33.37	88.74	1.23	0.29	23.74	32.77	1.49	0.57
krr1	5	40379890	40389951	NC_041321.1	10	32297446	32305446	NC_006088.5	1	37893891	37899370	20.52	40.64	0.91	-0.13	18.17	20.86	1.24	0.31
phlda1	5	40551659	40552420	NC_041321.1	10	32437390	32440456	NC_006088.5	1	38017047	38021395	16.78	38.31	1.05	0.07	15.34	13.92	0.98	-0.03
nap1l1	5	40559286	40576888	NC_041321.1	10	32447616	32472223	NC_006088.5	1	38027571	38055883	20.42	43.63	0.98	-0.02	20.56	20.15	1.06	0.08
osbpl8	5	40655266	40748374	NC_041321.1	10	32527665	32595569	NC_006088.5	1	38117295	38200139	19.45	42.56	1.01	0.01	19.94	19.71	1.07	0.09
zdhhc17	5	40797050	40850907	NC_041321.1	10	32620193	32669215	NC_006088.5	1	38250594	38316501	20	43.19	0.99	-0.01	20.57	20.91	1.1	0.13
csrp2	5	40853512	40875010	NC_041321.1	10	32670127	32685952	NC_006088.5	1	38319984	38327780	22.43	36.48	0.75	-0.42	18.96	19.75	1.12	0.17
e2f7	5	40974987	41008777	NC_041321.1	10	32735964	32758299	NC_006088.5	1	38372676	38391456	17.04	40	1.08	0.11	17.93	16.67	1	0
nav3	5	41142772	41742520	NC_041321.1	10	32863583	33331359	NC_006088.5	1	38477996	39006643	18.53	40.69	1.01	0.02	18.49	18.08	1.05	0.08
syt1	5	37671810	37799105	NC_041321.1	10	33534281	33879693	NC_006088.5	1	39190931	39536618	19.56	39.49	0.93	-0.1	22.07	18.3	0.89	-0.16
pawr	5	37520525	37617609	NC_041321.1	10	33894752	33957872	NC_006088.5	1	39558808	39631936	19.23	36.04	0.86	-0.21	18.79	20.76	1.19	0.25
ppp1r12a	5	37377425	37500424	NC_041321.1	10	33973132	34045082	NC_006088.5	1	39643443	39771697	20.26	37.27	0.85	-0.24	19.72	21.69	1.19	0.25
rps16	5	37293992	37297922	NC_041321.1	10	34099580	34103855	NC_006088.5	1	39832993	39835918	31.76	43.14	0.63	-0.68	24.04	29.44	1.32	0.4
ptprq	5	37064917	37176633	NC_041321.1	10	34193642	34299918	NC_006088.5	1	39960864	40064069	19.72	42.32	0.99	-0.02	19.13	21.9	1.23	0.3
myf6	5	37008951	37046293	NC_041321.1	10	34315129	34318552	NC_006088.5	1	40079800	40081925	14.69	42.53	1.33	0.42	23.14	14.3	0.67	-0.59
myf5	5	37006766	37018249	NC_041321.1	10	34329492	34340801	NC_006088.5	1	40085112	40086326	17.64	38.64	1.01	0.01	20.87	18.75	0.97	-0.05
lin7a	5	36939086	36987918	NC_041321.1	10	34356684	34396739	NC_006088.5	1	40108429	40162371	19.45	38.08	0.9	-0.15	19.16	23.26	1.31	0.39
acss3	5	36835797	36902471	NC_041321.1	10	34424416	34496215	NC_006088.5	1	40199384	40277516	17.2	43.44	1.16	0.22	18.67	20.21	1.17	0.22
ppfia2	5	36500786	36844925	NC_041321.1	10	34487839	34766289	NC_006088.5	1	40279159	40580717	22.15	43.52	0.91	-0.14	20.65	22.25	1.16	0.22
ccdc59	5	36351439	36453349	NC_041321.1	10	34872564	34884608	NC_006088.5	1	40766555	40773010	18.6	40.04	0.99	-0.01	21.73	19.7	0.98	-0.03
mettl25	5	36306155	36500678	NC_041321.1	10	34884829	34930285	NC_006088.5	1	40772913	40828784	21.08	42.9	0.94	-0.09	19.87	23.83	1.29	0.37
tmtc2	5	35994444	36226434	NC_041321.1	10	34998025	35183945	NC_006088.5	1	40892777	41134585	19.81	39.9	0.93	-0.11	18.37	19.59	1.15	0.2
slc6a15	5	35045787	35097133	NC_041321.1	10	35815529	35857094	NC_006088.5	1	41674174	41710399	17	37.61	1.02	0.03	19.18	22.12	1.24	0.31
lrriq1	5	34857166	34976340	NC_041321.1	10	35917159	36027241	NC_006088.5	1	41785730	41885679	19.44	39.3	0.93	-0.1	18.07	19.16	1.14	0.19
alx1	5	34785203	34835960	NC_041321.1	10	36048764	36080061	NC_006088.5	1	41898277	41919630	20.97	51.18	1.12	0.17	25.02	20.84	0.9	-0.16
rassf9	5	34470154	34508934	NC_041321.1	10	36318002	36360476	NC_006088.5	1	42160404	42190042	16.25	37.79	1.07	0.1	15.08	15.2	1.09	0.12
nts	5	34420765	34441211	NC_041321.1	10	36378112	36392182	NC_006088.5	1	42207151	42223589	20.81	45.2	1	0	22.81	28.95	1.37	0.45
mgat4c	5	33981941	34400679	NC_041321.1	10	36411192	36740474	NC_006088.5	1	42250725	42261771	18.62	41.78	1.03	0.05	20.25	21.01	1.12	0.16
cep290	5	33470909	33531241	NC_041321.1	10	37052219	37099526	NC_006088.5	1	42836696	42887580	18.78	38.23	0.94	-0.09	19.99	19.86	1.07	0.1
tmtc3	5	33424991	33470728	NC_041321.1	10	37100207	37142579	NC_006088.5	1	42898823	42946402	21.88	43.42	0.91	-0.13	18.41	21.42	1.25	0.33
kitlg	5	33232428	33342038	NC_041321.1	10	37202910	37306122	NC_006088.5	1	43015486	43066975	17.55	37.8	0.99	-0.01	23.06	18.43	0.86	-0.21
dusp6	5	32945072	32956139	NC_041321.1	10	37494744	37501036	NC_006088.5	1	43322565	43327276	15.45	41.82	1.25	0.32	15.68	18.54	1.27	0.35
poc1b	5	32876752	32909948	NC_041321.1	10	37534066	37565516	NC_006088.5	1	43360801	43404429	17.67	45.33	1.18	0.24	18.18	17.53	1.04	0.06
atp2b1	5	32760538	32854322	NC_041321.1	10	37577854	37644796	NC_006088.5	1	43425751	43483118	22.5	46.92	0.96	-0.06	21.52	24.39	1.22	0.29
epyc	5	32387315	32418658	NC_041321.1	10	37927773	37952085	NC_006088.5	1	43956043	43978617	16.44	44.19	1.24	0.31	17.14	21.1	1.33	0.41
kera	5	32369381	32376050	NC_041321.1	10	37958973	37964396	NC_006088.5	1	43997022	44011257	15.53	34.19	1.01	0.02	17.96	20.86	1.25	0.32
lum	5	32341936	32353268	NC_041321.1	10	37973249	37984682	NC_006088.5	1	44018283	44030483	18.64	38.35	0.95	-0.08	19.5	17.29	0.96	-0.06
dcn	5	32290489	32331849	NC_041321.1	10	37993002	38022444	NC_006088.5	1	44051182	44089820	21.64	37.19	0.79	-0.34	21.23	16.75	0.85	-0.23
btg1	5	31906152	31911831	NC_041321.1	10	38296228	38300747	NC_006088.5	1	44429366	44431896	23.26	34.37	0.68	-0.55	23.69	21.01	0.96	-0.06
plekhg7	5	31679781	31710803	NC_041321.1	10	38475627	38495214	NC_006088.5	1	44628739	44650844	18.54	38.53	0.96	-0.06	19.25	19.94	1.12	0.16
eea1	5	31609726	31679265	NC_041321.1	10	38502250	38543401	NC_006088.5	1	44649240	44725767	19.74	42.39	0.99	-0.02	20.46	20.16	1.06	0.09
nudt4	5	31476142	31494120	NC_041321.1	10	38624356	38639961	NC_006088.5	1	44847297	44871215	22.77	44.08	0.89	-0.17	22.54	18.36	0.88	-0.19
ube2n	5	31453193	31471424	NC_041321.1	10	38642386	38658000	NC_006088.5	1	44872361	44891392	17.11	40.76	1.1	0.13	12.36	22.05	1.92	0.94
mrpl42	5	31437436	31446295	NC_041321.1	10	38662073	38671549	NC_006088.5	1	44901296	44908503	21.15	35.51	0.77	-0.37	18.75	21.78	1.25	0.32
socs2	5	31406188	31412376	NC_041321.1	10	38695098	38700254	NC_006088.5	1	44923675	44925349	16.12	44.44	1.27	0.35	11.46	18.01	1.69	0.76
cradd	5	31328902	31398521	NC_041321.1	10	38706650	38741328	NC_006088.5	1	44934651	45010549	20.13	46.14	1.06	0.08	18.83	27.6	1.58	0.66
plxnc1	5	31206197	31272432	NC_041321.1	10	38786304	38843523	NC_006088.5	1	45094846	45164370	19.62	39.81	0.93	-0.1	19.02	20.41	1.16	0.21
cep83	5	31172149	31205756	NC_041321.1	10	38814200	38868709	NC_006088.5	1	45164324	45188580	17.48	37.7	0.99	-0.01	20.8	20.01	1.04	0.05
tmcc3	5	31032937	31158943	NC_041321.1	10	38871785	38980976	NC_006088.5	1	45191562	45318003	17.33	43.71	1.16	0.22	15.86	16.68	1.13	0.18
ndufa12	5	30996820	31006356	NC_041321.1	10	38997806	39005634	NC_006088.5	1	45339456	45346978	20.01	38.39	0.88	-0.18	16.97	18.6	1.18	0.24
nr2c1	5	30972947	30994369	NC_041321.1	10	39008364	39030757	NC_006088.5	1	45354985	45399425	21.21	39.59	0.86	-0.22	19.19	20.18	1.13	0.18
fgd6	5	30896029	30964325	NC_041321.1	10	39034086	39090117	NC_006088.5	1	45402083	45470024	18.82	39.26	0.96	-0.06	18.98	22.57	1.28	0.36
vezt	5	30862972	30895805	NC_041321.1	10	39090197	39121751	NC_006088.5	1	45470185	45562431	18.77	40.68	1	0	20.18	19.65	1.05	0.07
metap2	5	30788785	30805577	NC_041321.1	10	39154497	39170086	NC_006088.5	1	45566403	45581188	20.09	43.71	1	0	19.88	21.55	1.17	0.23
usp44	5	30763751	30785711	NC_041321.1	10	39173396	39185789	NC_006088.5	1	45583800	45601142	16.26	39.01	1.11	0.14	19.82	19.06	1.04	0.05
ntn4	5	30687403	30745179	NC_041321.1	10	39219426	39266180	NC_006088.5	1	45628677	45665279	23.23	41.26	0.82	-0.29	17.06	20.38	1.29	0.37
snrpf	5	30641291	30645885	NC_041321.1	10	39296322	39302588	NC_006088.5	1	45696332	45697655	21.65	44.42	0.95	-0.08	14.39	25.03	1.88	0.91
amdhd1	5	30588687	30611771	NC_041321.1	10	39319183	39330233	NC_006088.5	1	45700153	45708439	19.16	39.25	0.94	-0.08	19.74	18.73	1.02	0.03
hal	5	30572150	30593176	NC_041321.1	10	39331139	39345382	NC_006088.5	1	45708699	45722994	16.98	41.82	1.13	0.18	19.01	18.45	1.05	0.07
lta4h	5	30548386	30570027	NC_041321.1	10	39347794	39364367	NC_006088.5	1	45725938	45740581	23.21	41.72	0.83	-0.27	19.85	20.45	1.11	0.15
elk3	5	30458374	30518407	NC_041321.1	10	39411584	39453585	NC_006088.5	1	45781411	45815589	17.45	34.21	0.9	-0.15	19.62	13.82	0.76	-0.4
cdk17	5	30362729	30456409	NC_041321.1	10	39459195	39529340	NC_006088.5	1	45818676	45909523	20.09	42.98	0.99	-0.02	19.86	24.19	1.31	0.39
nedd1	5	30142422	30170280	NC_041321.1	10	39683657	39717590	NC_006088.5	1	46042534	46066139	22.02	40.57	0.85	-0.24	18.24	21.27	1.26	0.33
tmpo	5	29346269	29364068	NC_041321.1	10	40319708	40337457	NC_006088.5	1	46668937	46691164	18.45	38.49	0.96	-0.06	19	18.46	1.05	0.07
slc25a3	5	29323258	29333540	NC_041321.1	10	40342920	40350942	NC_006088.5	1	46695051	46705814	23.46	50.01	0.98	-0.03	25.52	21.6	0.91	-0.13
ikbip	5	29307618	29320630	NC_041321.1	10	40351985	40358838	NC_006088.5	1	46708172	46717161	18.33	47.88	1.2	0.27	21.47	18.57	0.93	-0.1
apaf1	5	29245419	29303344	NC_041321.1	10	40359051	40400101	NC_006088.5	1	46717305	46744994	19.23	41.84	1	0	18.47	19.08	1.11	0.16
anks1b	5	28822362	29245333	NC_041321.1	10	40405717	40729742	NC_006088.5	1	46755682	47168232	17.69	41.23	1.07	0.1	18.78	19.13	1.1	0.14
uhrf1bp1l	5	28735599	28795413	NC_041321.1	10	40736063	40768999	NC_006088.5	1	47184016	47238308	20.54	42.4	0.95	-0.07	20.25	22.3	1.19	0.25
actr6	5	28714201	28728371	NC_041321.1	10	40770350	40778749	NC_006088.5	1	47242488	47251479	18.18	38.14	0.97	-0.05	18.02	18.86	1.13	0.17
scyl2	5	28675432	28710916	NC_041321.1	10	40780825	40808010	NC_006088.5	1	47252652	47287637	17.7	42.04	1.09	0.13	19.78	20.97	1.14	0.19
slc17a8	5	28646006	28671803	NC_041321.1	10	40812078	40834325	NC_006088.5	1	47292762	47320594	18.47	40.69	1.02	0.02	25.24	22.36	0.96	-0.07
nr1h4	5	28595389	28632377	NC_041321.1	10	40843929	40876597	NC_006088.5	1	47342861	47375651	18.82	39.63	0.97	-0.04	16.73	21.25	1.37	0.45
gas2l3	5	28566556	28590202	NC_041321.1	10	40879759	40902635	NC_006088.5	1	47376059	47394614	17.8	32.48	0.84	-0.25	17.4	16.92	1.05	0.07
ano4	5	28385449	28492517	NC_041321.1	10	40934137	41058745	NC_006088.5	1	47433228	47611336	19.2	38.85	0.93	-0.1	19.24	18.21	1.02	0.03
utp20	5	28222849	28302660	NC_041321.1	10	41146659	41207980	NC_006088.5	1	47648304	47708169	18.86	40.28	0.98	-0.02	19.59	19.68	1.08	0.12
arl1	5	28216840	28222365	NC_041321.1	10	41209026	41214931	NC_006088.5	1	47708240	47713703	19.61	35.12	0.83	-0.28	21.51	18.77	0.94	-0.09
nup205	5	28171563	28213979	NC_041321.1	10	41216376	41235490	NC_006088.5	1	47715105	47760658	19.47	40.67	0.96	-0.06	18.39	19.88	1.17	0.22
cnot4	5	28085679	28160402	NC_041321.1	10	41262482	41316011	NC_006088.5	1	47775897	47861441	19.17	36.15	0.87	-0.2	17.06	16.15	1.02	0.03
stra8	5	27969410	27998492	NC_041321.1	10	41383453	41400368	NC_006088.5	1	47889127	47902219	21.17	38.93	0.85	-0.24	17.57	17.48	1.07	0.1
wdr91	5	27940692	27964516	NC_041321.1	10	41400455	41417337	NC_006088.5	1	47904971	47919973	19.86	38.48	0.89	-0.16	17.38	18.91	1.17	0.23
agbl3	5	27857133	27914822	NC_041321.1	10	41433619	41467269	NC_006088.5	1	47929926	47947169	17.91	35.26	0.91	-0.14	18.06	14.64	0.87	-0.19
pde6h	5	27839326	27848756	NC_041321.1	10	41472584	41486592	NC_006088.5	1	47967698	47976083	17.27	38.66	1.03	0.04	17.06	13.07	0.83	-0.28
arhgdib	5	27793927	27818913	NC_041321.1	10	41500847	41517372	NC_006088.5	1	47986222	47995411	21.04	30.18	0.66	-0.6	22.16	17.5	0.85	-0.23
wbp11	5	27657837	27675516	NC_041321.1	10	41624196	41635972	NC_006088.5	1	48056248	48065830	19.24	41.33	0.99	-0.01	19.77	17.69	0.96	-0.05
ddx47	5	27574746	27588749	NC_041321.1	10	41738515	41750797	NC_006088.5	1	48200510	48209395	17.78	35.63	0.92	-0.12	18.88	18.15	1.04	0.05
gprc5a	5	27526802	27555317	NC_041321.1	10	41781086	41790188	NC_006088.5	1	48223902	48230214	17.85	43.3	1.12	0.16	19.15	23.1	1.3	0.38
hebp1	5	27471667	27480613	NC_041321.1	10	41822400	41830533	NC_006088.5	1	48243499	48259557	23.45	41.96	0.82	-0.28	21.62	19.92	0.99	-0.01
tcf20	5	27269549	27414095	NC_041321.1	10	42984815	43187910	NC_006088.5	1	49276282	49391792	18.33	37.93	0.95	-0.07	19.14	21.07	1.19	0.25
ndufa6	5	27098336	27101656	NC_041321.1	10	43256511	43259529	NC_006088.5	1	49418394	49419964	21.28	45.59	0.99	-0.02	13.88	14.28	1.11	0.15
smdt1	5	27093246	27097140	NC_041321.1	10	43263417	43266515	NC_006088.5	1	49420740	49422778	10.94	39.04	1.64	0.72	8.46	12.67	1.61	0.69
naga	5	27064670	27079269	NC_041321.1	10	43275860	43294321	NC_006088.5	1	49428093	49432399	19.38	40.63	0.97	-0.05	19.55	21.23	1.17	0.23
wbp2nl	5	27045253	27060287	NC_041321.1	10	43295962	43308082	NC_006088.5	1	49432935	49440752	16.72	40.02	1.1	0.14	22.19	19.59	0.95	-0.07
cenpm	5	26972002	26979779	NC_041321.1	10	43387183	43394142	NC_006088.5	1	49461989	49468898	19.83	36.29	0.84	-0.25	19.22	23.87	1.34	0.42
shisa8	5	26793046	26856758	NC_041321.1	10	43482535	43515884	NC_006088.5	1	49487083	49494074	21.08	37.29	0.82	-0.3	18.57	18.92	1.1	0.14
srebf2	5	26749101	26785298	NC_041321.1	10	43522657	43557914	NC_006088.5	1	49493089	49511605	18.53	39.82	0.99	-0.01	18.1	16.96	1.01	0.01
ccdc134	5	26710272	26740271	NC_041321.1	10	43562026	43586775	NC_006088.5	1	49511855	49516275	17.03	44.88	1.21	0.28	21.77	18.85	0.93	-0.1
mei1	5	26643982	26707709	NC_041321.1	10	43590149	43627334	NC_006088.5	1	49519910	49553734	18.4	41.33	1.03	0.05	19.1	18.02	1.02	0.02
snu13	5	26639295	26642039	NC_041321.1	10	43627367	43631244	NC_006088.5	1	49554205	49555495	18.2	33.22	0.84	-0.25	18.42	17.85	1.04	0.06
xrcc6	5	26617532	26637341	NC_041321.1	10	43631785	43646648	NC_006088.5	1	49558421	49571511	19.65	43.1	1.01	0.02	19.07	21.74	1.23	0.3
desi1	5	26603918	26617450	NC_041321.1	10	43647852	43659562	NC_006088.5	1	49571843	49585200	18.15	44	1.12	0.16	15.23	18.38	1.3	0.38
pmm1	5	26565905	26588703	NC_041321.1	10	43667289	43684086	NC_006088.5	1	49586497	49592152	19.42	37.72	0.89	-0.16	16.82	17.35	1.11	0.15
csdc2	5	26534898	26559599	NC_041321.1	10	43692169	43705340	NC_006088.5	1	49592787	49597289	25.97	52.98	0.94	-0.09	23.93	19.05	0.86	-0.22
polr3h	5	28163654	28171331	NC_041321.1	10	41240918	41249594	NC_006088.5	1	49601069	49607431	20.37	43.29	0.98	-0.03	19.5	20.07	1.11	0.15
aco2	5	26496984	26521999	NC_041321.1	10	43718146	43741691	NC_006088.5	1	49608449	49628876	18.79	36.93	0.91	-0.14	21.01	20.32	1.04	0.06
phf5a	5	26478549	26496864	NC_041321.1	10	43742115	43750763	NC_006088.5	1	49629138	49635168	18.77	35.39	0.87	-0.2	18.47	16.6	0.97	-0.05
tob2	5	26450274	26465211	NC_041321.1	10	43760811	43772454	NC_006088.5	1	49639915	49646718	18.6	43.75	1.08	0.12	17.73	17.46	1.06	0.09
tef	5	26373861	26403195	NC_041321.1	10	43794973	43825749	NC_006088.5	1	49664271	49678819	14.29	35.97	1.16	0.21	17.99	17.74	1.06	0.09
zc3h7b	5	26304921	26356108	NC_041321.1	10	43833023	43883135	NC_006088.5	1	49686053	49731499	18.97	39.94	0.97	-0.04	19.9	20.76	1.12	0.17
rangap1	5	26275972	26299885	NC_041321.1	10	43883391	43906487	NC_006088.5	1	49734272	49753468	16.96	34.47	0.94	-0.09	19.58	17.23	0.95	-0.08
chadl	5	26241138	26250854	NC_041321.1	10	43929071	43937934	NC_006088.5	1	49752871	49758232	19.42	52.86	1.25	0.33	15.25	18.14	1.28	0.36
l3mbtl2	5	26199848	26238936	NC_041321.1	10	43939570	43965419	NC_006088.5	1	49759019	49773636	18.36	40.17	1.01	0.01	16.14	25.42	1.7	0.76
ep300	5	26108885	26192195	NC_041321.1	10	43973792	44053371	NC_006088.5	1	49778616	49836401	22.05	44.9	0.94	-0.09	19.38	22.91	1.27	0.35
rbx1	5	26051840	26056647	NC_041321.1	10	44083214	44089739	NC_006088.5	1	49860867	49871899	16.41	42.55	1.19	0.26	19.17	15.46	0.87	-0.2
xpnpep3	5	26014530	26046142	NC_041321.1	10	44092547	44119916	NC_006088.5	1	49892527	49906193	21.9	39.54	0.83	-0.27	22.1	20.19	0.99	-0.02
st13	5	25990346	26014210	NC_041321.1	10	44120414	44141514	NC_006088.5	1	49906150	49926208	18.22	40.76	1.03	0.04	20.36	19.31	1.02	0.03
slc25a17	5	25954087	25971244	NC_041321.1	10	44143048	44154924	NC_006088.5	1	49931478	49945613	18.52	41.05	1.02	0.03	18.65	20.17	1.17	0.22
sgsm3	5	25787934	25827158	NC_041321.1	10	44244705	44274880	NC_006088.5	1	50062790	50089285	19.45	40	0.95	-0.08	18.32	20.5	1.21	0.27
adsl	5	25754968	25780090	NC_041321.1	10	44283860	44304478	NC_006088.5	1	50091086	50106678	19.25	41.9	1	0	16.09	21.23	1.42	0.51
tnrc6b	5	25626612	25748092	NC_041321.1	10	44307554	44409688	NC_006088.5	1	50107385	50247891	17.84	37.42	0.97	-0.05	19.99	19.59	1.06	0.08
fam83f	5	25561416	25596036	NC_041321.1	10	44421269	44447436	NC_006088.5	1	50258017	50279008	13.35	39	1.35	0.43	15.6	18.51	1.28	0.36
grap2	5	25471303	25538839	NC_041321.1	10	44487716	44526633	NC_006088.5	1	50299443	50339298	19.14	44.75	1.08	0.11	18.28	23.67	1.4	0.48
cacna1i	5	25032262	25380663	NC_041321.1	10	44607216	44896577	NC_006088.5	1	50410283	50568477	19.53	40.68	0.96	-0.06	19.57	20.02	1.1	0.14
rps19bp1	5	24914083	24918284	NC_041321.1	10	44970678	44975321	NC_006088.5	1	50591189	50593314	16.01	36.1	1.04	0.06	18.39	18.86	1.11	0.15
atf4	5	24909523	24913204	NC_041321.1	10	44976695	44979760	NC_006088.5	1	50599342	50602277	16	41.61	1.2	0.26	25.17	16.59	0.71	-0.49
mief1	5	24890555	24897466	NC_041321.1	10	44989634	44997223	NC_006088.5	1	50610937	50621079	20.1	47.2	1.08	0.11	21.69	22.62	1.12	0.17
mgat3	5	24817113	24866207	NC_041321.1	10	45009887	45079887	NC_006088.5	1	50628568	50653184	14.27	30.18	0.97	-0.04	22.46	20.52	0.99	-0.02
tab1	5	24706861	24725636	NC_041321.1	10	45128160	45140566	NC_006088.5	1	50660192	50668667	19.28	38.39	0.92	-0.12	22.16	19.27	0.94	-0.09
syngr1	5	24659688	24699755	NC_041321.1	10	45148296	45176397	NC_006088.5	1	50674047	50687764	17.76	39.92	1.04	0.05	19.41	20.54	1.14	0.19
rpl3	5	24634920	24644638	NC_041321.1	10	45183397	45190986	NC_006088.5	1	50691590	50697390	22.01	46.1	0.97	-0.05	20.43	22.58	1.19	0.25
pdgfb	5	24499105	24555928	NC_041321.1	10	45229618	45289678	NC_006088.5	1	50720076	50737739	24.05	37.34	0.72	-0.48	19.19	17.55	0.99	-0.02
cbx7	5	24407068	24429136	NC_041321.1	10	45336823	45362022	NC_006088.5	1	50752432	50768652	16.57	42.08	1.17	0.23	17.91	20.08	1.21	0.27
cbx6	5	24374676	24386303	NC_041321.1	10	45370304	45389653	NC_006088.5	1	50770122	50781202	15.66	38.32	1.13	0.17	20.57	20.94	1.1	0.13
nptxr	5	24306549	24345084	NC_041321.1	10	45400243	45427198	NC_006088.5	1	50780559	50791926	19.43	41.77	0.99	-0.01	18.88	19.23	1.1	0.14
dnal4	5	24277436	24291803	NC_041321.1	10	45435935	45443496	NC_006088.5	1	50795057	50799333	17.19	43.14	1.16	0.21	18.46	25.76	1.5	0.59
sun2	5	24201319	24240944	NC_041321.1	10	45471851	45504742	NC_006088.5	1	50808312	50816242	19.7	37.53	0.88	-0.19	17.48	22.39	1.38	0.47
gtpbp1	5	24171353	24195016	NC_041321.1	10	45505267	45525786	NC_006088.5	1	50816873	50834079	17.11	38.8	1.04	0.06	18.09	16.75	1	0
josd1	5	24155960	24166202	NC_041321.1	10	45530333	45537877	NC_006088.5	1	50834570	50844965	18.31	40.09	1.01	0.01	16.58	19.98	1.3	0.38
cby1	5	24135376	24142080	NC_041321.1	10	45544255	45550491	NC_006088.5	1	50847151	50849565	18.18	42.02	1.06	0.09	21.74	23.45	1.16	0.22
dmc1	5	24081159	24100776	NC_041321.1	10	45575618	45596836	NC_006088.5	1	50860962	50876561	20.27	36.74	0.84	-0.26	20.74	19.36	1.01	0.01
galr3	5	24039485	24050649	NC_041321.1	10	46138271	46148068	NC_006088.5	1	51117014	51118848	17.24	50.36	1.35	0.43	29.71	24.16	0.88	-0.19
gcat	5	24004709	24019295	NC_041321.1	10	46162961	46175628	NC_006088.5	1	51123897	51128173	15.68	40.55	1.19	0.25	19.85	19.5	1.06	0.08
triobp	5	23891115	23978257	NC_041321.1	10	46189770	46251516	NC_006088.5	1	51133275	51146210	18.44	35.28	0.88	-0.18	17.07	18.5	1.17	0.22
nol12	5	23870134	23882460	NC_041321.1	10	46260855	46270002	NC_006088.5	1	51151529	51155415	14.9	45.12	1.4	0.48	19.26	21.37	1.2	0.26
lgals1	5	23830133	23839765	NC_041321.1	10	46294717	46301876	NC_006088.5	1	51166506	51169638	20.41	43.52	0.98	-0.03	14.43	22.77	1.7	0.77
sh3bp1	5	23763651	23796937	NC_041321.1	10	46318471	46358297	NC_006088.5	1	51185448	51194194	19.66	39.06	0.92	-0.13	23.87	19.53	0.88	-0.18
gga1	5	23732517	23753602	NC_041321.1	10	46365459	46384187	NC_006088.5	1	51195008	51205252	18.25	36.61	0.92	-0.11	17.84	17.94	1.08	0.12
cdc42ep1	5	23620627	23652214	NC_041321.1	10	46435232	46452544	NC_006088.5	1	51220212	51228860	21.22	40.53	0.88	-0.18	23.47	19.11	0.88	-0.19
card10	5	23489523	23564727	NC_041321.1	10	46511062	46561603	NC_006088.5	1	51230018	51252530	18.52	41.19	1.02	0.04	20.61	18.93	0.99	-0.01
mfng	5	23434992	23469511	NC_041321.1	10	46574377	46601231	NC_006088.5	1	51255626	51271322	22.08	29.22	0.61	-0.71	28.01	36.85	1.42	0.5
elfn2	5	23137145	23337301	NC_041321.1	10	46664252	46807081	NC_006088.5	1	51286507	51341743	22.47	44.14	0.91	-0.14	22.05	18.8	0.92	-0.12
cyth4	5	22902703	22945210	NC_041321.1	10	46942058	46976892	NC_006088.5	1	51385362	51413755	20.44	43.57	0.98	-0.03	20.64	21.04	1.1	0.14
rac2	5	22870444	22888550	NC_041321.1	10	46982698	46999849	NC_006088.5	1	51413925	51423026	26.49	52.14	0.91	-0.14	20.75	29.28	1.52	0.61
sstr3	5	22843798	22862114	NC_041321.1	10	47009357	47019123	NC_006088.5	1	51425934	51432847	19.17	40.69	0.98	-0.03	17.81	18.17	1.1	0.14
c1qtnf6	5	22811822	22820331	NC_041321.1	10	47048446	47057045	NC_006088.5	1	51437318	51445554	15.88	44.32	1.29	0.36	17.8	23.16	1.4	0.49
il2rb	5	22755792	22783338	NC_041321.1	10	47079465	47118570	NC_006088.5	1	51457537	51470898	16.86	38.65	1.06	0.08	20.26	19.01	1.01	0.02
tmprss6	5	22714647	22752455	NC_041321.1	10	47127495	47157181	NC_006088.5	1	51471209	51492639	18.49	42.61	1.06	0.09	22.45	23.31	1.12	0.16
kctd17	5	22693482	22712636	NC_041321.1	10	47145688	47179052	NC_006088.5	1	51493520	51501758	18.26	40.58	1.02	0.03	19.49	18.25	1.01	0.01
mpst	5	22676536	22688136	NC_041321.1	10	47183814	47191577	NC_006088.5	1	51508592	51511467	22.29	29.76	0.62	-0.7	15.5	16.86	1.17	0.23
tst	5	22665428	22676389	NC_041321.1	10	47191676	47199005	NC_006088.5	1	51511600	51518776	21.05	50.48	1.1	0.14	14.87	21.49	1.56	0.64
tex33	5	22654726	22663553	NC_041321.1	10	47199198	47210665	NC_006088.5	1	51518927	51524410	15.88	35.37	1.03	0.04	14.27	15.31	1.16	0.21
csf2rb	5	22619421	22651692	NC_041321.1	10	47218248	47242391	NC_006088.5	1	51541951	51552677	20.51	43.48	0.98	-0.03	15.92	17.34	1.17	0.23
ncf4	5	22599938	22615832	NC_041321.1	10	47245403	47259508	NC_006088.5	1	51574099	51608248	17.08	34.14	0.92	-0.12	16.38	17.17	1.13	0.18
pvalb	5	22524883	22558447	NC_041321.1	10	47297573	47317098	NC_006088.5	1	51605697	51618689	15.21	45.69	1.38	0.47	19.64	14.56	0.8	-0.32
ift27	5	22486917	22498759	NC_041321.1	10	47345636	47354407	NC_006088.5	1	51627044	51649670	18.51	39.03	0.97	-0.04	25.3	30.03	1.28	0.36
cacng2	5	22281282	22446303	NC_041321.1	10	47395964	47518832	NC_006088.5	1	51651263	51698917	23.14	50.5	1.01	0.01	18.58	16.15	0.94	-0.09
eif3d	5	22228345	22243269	NC_041321.1	10	47540734	47552707	NC_006088.5	1	51709015	51716388	21.06	39.58	0.87	-0.21	18.73	17.97	1.03	0.05
foxred2	5	22200297	22225031	NC_041321.1	10	47555212	47567659	NC_006088.5	1	51716509	51726944	17.41	41.16	1.09	0.12	19.85	17.71	0.96	-0.06
txn2	5	22178755	22196849	NC_041321.1	10	47569218	47581493	NC_006088.5	1	51725085	51734739	21.29	46.32	1	0	19.19	20.23	1.14	0.18
myh9	5	22050233	22136760	NC_041321.1	10	47605603	47686731	NC_006088.5	1	51734199	51820934	22.36	47.86	0.99	-0.02	24.37	22.77	1.01	0.01
rbfox2	5	21802182	22040502	NC_041321.1	10	47703684	47878105	NC_006088.5	1	51831360	51994882	20.21	47.14	1.07	0.1	21.1	19.4	0.99	-0.01
mb	5	21735324	21747314	NC_041321.1	10	47941536	47947403	NC_006088.5	1	52004052	52007757	18.15	37.37	0.95	-0.08	17.75	21.48	1.3	0.38
rasd2	5	21665917	21682332	NC_041321.1	10	47986187	47997448	NC_006088.5	1	52034433	52042836	19.45	38.43	0.91	-0.14	20.05	20.07	1.08	0.11
mcm5	5	21499540	21521848	NC_041321.1	10	48084047	48114254	NC_006088.5	1	52093780	52102037	20.41	44.45	1	0	18.18	18.6	1.1	0.14
hmox1	5	21483435	21496261	NC_041321.1	10	48118666	48127935	NC_006088.5	1	52103885	52109345	25.34	43.51	0.79	-0.34	16.73	23.38	1.51	0.59
tom1	5	21440492	21466894	NC_041321.1	10	48141790	48173549	NC_006088.5	1	52116686	52137393	24.91	45.32	0.84	-0.25	20.13	20.41	1.09	0.13
hmgxb4	5	21405691	21424523	NC_041321.1	10	48175411	48195948	NC_006088.5	1	52137539	52151831	20.75	42.97	0.95	-0.07	22.22	18.84	0.91	-0.13
isx	5	21214903	21258100	NC_041321.1	10	48322568	48340299	NC_006088.5	1	52197991	52266986	19.32	38.94	0.93	-0.11	14.12	14.87	1.14	0.18
syn3	5	19954015	20198340	NC_041321.1	10	49201860	49389668	NC_006088.5	1	53021674	53226639	17.92	39.91	1.03	0.04	18.08	20.8	1.24	0.31
timp3	5	20090572	20129020	NC_041321.1	10	49259663	49305890	NC_006088.5	1	53095025	53127489	19.1	38.69	0.93	-0.1	22.35	18.31	0.88	-0.18
fbxo7	5	19933309	19950325	NC_041321.1	10	49389811	49403074	NC_006088.5	1	53227761	53241371	21.31	38.75	0.84	-0.26	20.21	21.57	1.15	0.2
rtcb	5	19883301	19895612	NC_041321.1	10	49427399	49446577	NC_006088.5	1	53286595	53300334	16.6	39.89	1.11	0.15	20.18	15.74	0.84	-0.25
ascl4	5	19864309	19866636	NC_041321.1	10	49463890	49465127	NC_006088.5	1	53317314	53320493	22.26	33.57	0.69	-0.53	21.41	16.65	0.84	-0.25
prdm4	5	19839754	19859268	NC_041321.1	10	49471085	49489452	NC_006088.5	1	53325222	53342887	15.46	40.47	1.21	0.27	19.75	21.96	1.2	0.26
pwp1	5	19815611	19839518	NC_041321.1	10	49488806	49505503	NC_006088.5	1	53343402	53357765	18.79	38.33	0.94	-0.09	19.72	22.18	1.21	0.28
cry1	5	19435727	19474281	NC_041321.1	10	49769445	49800743	NC_006088.5	1	53592038	53626354	21.69	40.97	0.87	-0.2	20.2	21.73	1.16	0.21
mterf2	5	19415168	19431162	NC_041321.1	10	49806063	49810063	NC_006088.5	1	53628295	53634019	19.62	45.19	1.06	0.09	20.12	16	0.86	-0.22
tmem263	5	19402045	19414172	NC_041321.1	10	49810571	49823912	NC_006088.5	1	53635741	53648634	21.18	35.1	0.76	-0.39	27.36	23.24	0.92	-0.13
ric8b	5	19341617	19377083	NC_041321.1	10	49840727	49873265	NC_006088.5	1	53674213	53707542	19.27	41.28	0.99	-0.02	17.76	24.59	1.49	0.58
rfx4	5	19273152	19333422	NC_041321.1	10	49880554	49943557	NC_006088.5	1	53711870	53803086	18.53	41.82	1.04	0.06	22.84	21.18	1	0
polr3b	5	19168103	19229872	NC_041321.1	10	49953076	50014724	NC_006088.5	1	53811388	53878924	19.92	41.87	0.97	-0.05	17.93	19.39	1.17	0.22
tcp11l2	5	19138005	19162337	NC_041321.1	10	50016424	50038160	NC_006088.5	1	53881510	53898081	18.86	39.73	0.97	-0.04	19.63	20.62	1.13	0.18
ckap4	5	19117430	19125572	NC_041321.1	10	50040873	50049126	NC_006088.5	1	53900487	53910370	14.69	37.29	1.17	0.23	20.52	22.88	1.2	0.27
nuak1	5	19035639	19095050	NC_041321.1	10	50091866	50140468	NC_006088.5	1	53933009	53980840	20.72	43.99	0.98	-0.03	20.32	20.83	1.11	0.14
appl2	5	18797461	18831632	NC_041321.1	10	50339256	50368615	NC_006088.5	1	54211697	54244859	19.55	42.42	1	0	17.54	18.81	1.16	0.21
aldh1l2	5	18709257	18740824	NC_041321.1	10	50421327	50453166	NC_006088.5	1	54291208	54320813	20.62	44.96	1	0.01	20.32	20.29	1.08	0.11
slc41a2	5	18632702	18684901	NC_041321.1	10	50471339	50512000	NC_006088.5	1	54325219	54374350	18.62	39.5	0.98	-0.03	19.48	19.58	1.08	0.12
chst11	5	18382301	18612559	NC_041321.1	10	50517181	50679921	NC_006088.5	1	54383572	54542973	17.77	51.93	1.35	0.43	12.15	22.96	2.04	1.03
txnrd1	5	18307771	18361933	NC_041321.1	10	50716086	50750830	NC_006088.5	1	54582181	54608639	19.38	41.75	0.99	-0.01	20.25	17.39	0.93	-0.11
nfyb	5	18257773	18273445	NC_041321.1	10	50772309	50784832	NC_006088.5	1	54636779	54660850	18.29	47.27	1.19	0.25	20.12	20.37	1.09	0.13
hcfc2	5	18230286	18255801	NC_041321.1	10	50786982	50814081	NC_006088.5	1	54653294	54674193	16.88	41.32	1.13	0.17	19.18	19.6	1.1	0.14
glt8d2	5	18208997	18222037	NC_041321.1	10	50819524	50833099	NC_006088.5	1	54677179	54693103	18.63	41.17	1.02	0.03	16.24	19.71	1.31	0.39
tdg	5	18190554	18206562	NC_041321.1	10	50835064	50846181	NC_006088.5	1	54693127	54703634	21.91	43.64	0.92	-0.12	20.34	20.33	1.08	0.11
hsp90b1	5	18171728	18182185	NC_041321.1	10	50850786	50864858	NC_006088.5	1	54709107	54718953	18.96	42.05	1.02	0.03	19.43	19.23	1.07	0.09
nt5dc3	5	18122123	18154085	NC_041321.1	10	50866519	50912631	NC_006088.5	1	54748397	54770546	18.61	41.65	1.03	0.04	16.05	19.8	1.33	0.41
stab2	5	18037859	18122192	NC_041321.1	10	50913296	50998347	NC_006088.5	1	54769157	54844868	20.06	40.63	0.93	-0.1	17.31	19.75	1.23	0.3
igf1	5	17591811	17674158	NC_041321.1	10	51316868	51381226	NC_006088.5	1	55281097	55329525	19.82	35.86	0.83	-0.26	23.44	21.55	0.99	-0.01
parpbp	5	17535789	17558341	NC_041321.1	10	51406644	51433110	NC_006088.5	1	55369758	55417957	20.34	43.79	0.99	-0.01	19.18	19.66	1.11	0.14
nup37	5	17511678	17535773	NC_041321.1	10	51433125	51454531	NC_006088.5	1	55417988	55442133	18.59	38.02	0.94	-0.09	16.27	15.63	1.04	0.05
dram1	5	17451635	17473623	NC_041321.1	10	51494959	51509429	NC_006088.5	1	55492480	55507806	18.56	39.53	0.98	-0.03	14.71	21.55	1.58	0.66
gnptab	5	17388232	17437806	NC_041321.1	10	51513622	51557357	NC_006088.5	1	55519646	55560185	18.94	39.45	0.96	-0.06	18.2	19.83	1.17	0.23
sycp3	5	17374298	17383833	NC_041321.1	10	51557650	51571246	NC_006088.5	1	55559464	55572402	18.57	37.75	0.94	-0.09	17.69	18.21	1.11	0.15
chpt1	5	17345544	17375245	NC_041321.1	10	51570474	51590670	NC_006088.5	1	55570859	55591296	21.18	42.44	0.92	-0.12	15.9	19.58	1.33	0.41
mybpc1	5	17238983	17338942	NC_041321.1	10	51596324	51670209	NC_006088.5	1	55597282	55669221	20.27	40.37	0.92	-0.12	19.5	20.86	1.15	0.21
spic	5	17187844	17197154	NC_041321.1	10	51712213	51717428	NC_006088.5	1	55701730	55729543	15.85	37.15	1.08	0.11	16.54	18.6	1.21	0.28
tbxas1	5	16883002	17160142	NC_041321.1	10	51754403	51972969	NC_006088.5	1	55750241	55990122	20.64	42.58	0.95	-0.07	17.08	18.34	1.16	0.21
hipk2	5	16674536	16846303	NC_041321.1	10	52008137	52167880	NC_006088.5	1	56021388	56145342	16.82	43.32	1.19	0.25	21.47	19.33	0.97	-0.04
kiaa1549	5	16489845	16638650	NC_041321.1	10	52195339	52298785	NC_006088.5	1	56152240	56310825	19.01	40.51	0.98	-0.03	23.18	20.45	0.95	-0.07
tmem213	5	16470330	16476360	NC_041321.1	10	52308452	52311940	NC_006088.5	1	56319742	56323845	19.35	31.79	0.76	-0.4	12.36	18.54	1.62	0.69
atp6v0a4	5	16454102	16460833	NC_041321.1	10	52323585	52358703	NC_006088.5	1	56329183	56352045					12.82	18.65	1.57	0.65
svopl	5	14919261	14949760	NC_041321.1	10	52366582	52392306	NC_006088.5	1	56352657	56378866	16.8	37.87	1.04	0.05	17.44	14.49	0.9	-0.16
trim24	5	14950644	14996463	NC_041321.1	10	52394117	52443282	NC_006088.5	1	56378302	56436684	18.96	39.09	0.95	-0.07	19.65	21.66	1.19	0.25
akr1d1	5	15099583	15151755	NC_041321.1	10	52528186	52563676	NC_006088.5	1	56550520	56584579	21.09	41.65	0.91	-0.14	17.91	23.43	1.41	0.5
kdm7a	5	15247603	15309494	NC_041321.1	10	52641733	52689833	NC_006088.5	1	56672083	56731401	19.29	39.23	0.94	-0.09	16.41	20.8	1.37	0.45
slc37a3	5	15362404	15391908	NC_041321.1	10	52735502	52765947	NC_006088.5	1	56750045	56771553	20.94	38.95	0.86	-0.22	19.58	15.15	0.83	-0.26
rab19	5	15395153	15409197	NC_041321.1	10	52765990	52774909	NC_006088.5	1	56771265	56775419	23.6	44.97	0.88	-0.19	25.13	22.19	0.95	-0.07
mkrn1	5	15411458	15441486	NC_041321.1	10	52777431	52800723	NC_006088.5	1	56777619	56801776	17.41	36.23	0.96	-0.06	18.05	20.06	1.2	0.26
adck2	5	15566831	15576076	NC_041321.1	10	52869349	52877757	NC_006088.5	1	56891252	56902268	17.23	39.11	1.05	0.06	19.08	19.74	1.12	0.16
braf	5	15582325	15652916	NC_041321.1	10	52907380	52955541	NC_006088.5	1	56919612	57002459	19.22	45.2	1.08	0.12	19.69	18.81	1.03	0.04
mrps33	5	15664466	15671171	NC_041321.1	10	52967577	52973675	NC_006088.5	1	57013380	57019547	19.01	37.88	0.92	-0.12	16.71	15.58	1.01	0.01
tmem178b	5	15699618	16027322	NC_041321.1	10	52996692	53293350	NC_006088.5	1	57035276	57246177	17.39	38.74	1.03	0.04	15.81	16.75	1.14	0.19
agk	5	16085637	16127000	NC_041321.1	10	53329221	53369833	NC_006088.5	1	57275983	57307322	20.76	37.98	0.84	-0.25	16.44	19.25	1.26	0.34
kiaa1147	5	16132939	16167037	NC_041321.1	10	53382173	53408201	NC_006088.5	1	57310469	57339122	18.18	40.96	1.04	0.05	22.58	16.99	0.81	-0.3
wee2	5	16166241	16184843	NC_041321.1	10	53408247	53427327	NC_006088.5	1	57325927	57338608	15.58	36.97	1.09	0.13	16.62	16.76	1.09	0.12
ssbp1	5	16186878	16196474	NC_041321.1	10	53428708	53438706	NC_006088.5	1	57338774	57344343	21.24	41.33	0.9	-0.16	16.96	19.27	1.23	0.29
creb3l2	5	16228324	16309051	NC_041321.1	10	53451190	53521766	NC_006088.5	1	57351716	57430650	19.08	42.61	1.03	0.04	17.11	23.52	1.48	0.57
pkp2	5	10084768	10127197	NC_041321.1	10	54950674	54997608	NC_006088.5	1	58821992	58864818	17.86	40	1.03	0.05	16.87	17.01	1.09	0.12
yars2	5	10145781	10151630	NC_041321.1	10	55014026	55025083	NC_006088.5	1	58904077	58909437	15	36.95	1.13	0.18	16.65	21.41	1.39	0.47
dnm1l	5	10151814	10190669	NC_041321.1	10	55026864	55059145	NC_006088.5	1	58913494	58950398	18.81	40.95	1	0	19.47	21.08	1.17	0.22
fgd4	5	10244257	10296523	NC_041321.1	10	55079589	55187533	NC_006088.5	1	58960365	59072225	19.16	40.84	0.98	-0.03	18.64	18.13	1.05	0.07
bicd1	5	10383162	10516179	NC_041321.1	10	55190830	55340162	NC_006088.5	1	59082223	59268088	20.28	44.12	1	0	22.16	21.85	1.06	0.09
amn1	5	10629192	10648890	NC_041321.1	10	55404539	55424211	NC_006088.5	1	59377216	59405582	20.39	36.34	0.82	-0.28	16.81	19.59	1.26	0.33
etfbkmt	5	10657068	10668131	NC_041321.1	10	55427952	55444949	NC_006088.5	1	59404624	59411012	21.3	38.77	0.84	-0.25	14.7	18.44	1.35	0.44
dennd5b	5	10738946	10796375	NC_041321.1	10	55453812	55551639	NC_006088.5	1	59422523	59532407	19.94	41.38	0.96	-0.06	22.47	20.73	0.99	-0.01
caprin2	5	10826302	10864146	NC_041321.1	10	55585354	55613935	NC_006088.5	1	59578997	59611006	18.08	40.79	1.04	0.06	19.32	17.31	0.97	-0.05
ipo8	5	10869054	10917121	NC_041321.1	10	55618627	55658864	NC_006088.5	1	59614496	59656537	18.46	40.42	1.01	0.01	19.48	18.24	1.01	0.01
tmtc1	5	10967705	11162458	NC_041321.1	10	55672828	55858565	NC_006088.5	1	59699643	59845409	16.99	39.33	1.07	0.09	17.3	18.8	1.17	0.23
ddx11	5	11288925	11323078	NC_041321.1	10	55898318	55927930	NC_006088.5	1	59917465	59938028	24.75	44.81	0.83	-0.26	18.57	19.98	1.16	0.21
iqsec3	5	11427471	11622536	NC_041321.1	10	56022779	56170965	NC_006088.5	1	59997795	60104999	19.78	38.93	0.91	-0.14	18.95	17.4	0.99	-0.01
kdm5a	5	11881515	11932481	NC_041321.1	10	56374843	56419421	NC_006088.5	1	60226174	60275165	19.16	39.27	0.94	-0.08	20.22	18.92	1.01	0.01
b4galnt3	5	11969847	12081509	NC_041321.1	10	56479678	56544561	NC_006088.5	1	60296240	60357844	19.04	38.57	0.93	-0.1	18.61	20.96	1.21	0.28
ninj2	5	12081720	12143498	NC_041321.1	10	56547325	56633591	NC_006088.5	1	60359916	60403894	23.3	44.28	0.88	-0.19	19.86	10.57	0.57	-0.8
wnk1	5	12207672	12335988	NC_041321.1	10	56633708	56736450	NC_006088.5	1	60432078	60531808	20.95	43.52	0.96	-0.06	20.48	18.74	0.99	-0.02
rad52	5	12344668	12366999	NC_041321.1	10	56737149	56754955	NC_006088.5	1	60530583	60545886	21.84	41.82	0.88	-0.18	20.94	16.59	0.85	-0.23
erc1	5	12367104	12592841	NC_041321.1	10	56754996	56889294	NC_006088.5	1	60545920	60839286	19.1	42.5	1.03	0.04	19.18	19.68	1.11	0.15
wnt5b	5	12649803	12776913	NC_041321.1	10	56966407	57103572	NC_006088.5	1	60852694	60918508	14.45	41.03	1.31	0.39	14.33	19.72	1.48	0.57
fbxl14	5	12711085	12712532	NC_041321.1	10	57049525	57053785	NC_006088.5	1	60881396	60885783	15.76	36.12	1.06	0.08	12.35	16.29	1.42	0.51
adipor2	5	12787571	12821289	NC_041321.1	10	57111159	57150416	NC_006088.5	1	60925606	60968029	19.57	46.46	1.09	0.13	20.3	20.83	1.11	0.15
cacna2d4	5	12822466	13040728	NC_041321.1	10	57150838	57291888	NC_006088.5	1	60966651	61086780	16.78	40.72	1.12	0.16	16.37	19.22	1.27	0.34
lrtm2	5	12887133	12929709	NC_041321.1	10	57197507	57231370	NC_006088.5	1	60983371	61016010	17.39	42.27	1.12	0.16	20.42	16.95	0.89	-0.16
dcp1b	5	756955	770617	NC_041321.1	10	57330367	57366622	NC_006088.5	1	61103333	61144864	15.65	35	1.03	0.04	14.03	15.36	1.18	0.24
il17ra	5	13740923	13765081	NC_041321.1	10	57888439	57909329	NC_006088.5	1	61606963	61629841	12.13	45.8	1.74	0.8	16.84	19.82	1.27	0.34
atp6v1e1	5	14009131	14021450	NC_041321.1	10	58133049	58144987	NC_006088.5	1	61782702	61797925	14.31	42.56	1.37	0.45	18.71	23.88	1.38	0.46
bcl2l13	5	14021441	14057384	NC_041321.1	10	58148321	58177605	NC_006088.5	1	61798542	61841448	16.99	40.89	1.11	0.15	22.21	19.47	0.95	-0.08
bid	5	14062911	14081470	NC_041321.1	10	58183228	58199574	NC_006088.5	1	61841784	61860381	20.33	40.35	0.91	-0.13	20.1	18.21	0.98	-0.03
mical3	5	14093932	14308561	NC_041321.1	10	58207798	58426516	NC_006088.5	1	61862870	62026092	19.73	41.81	0.98	-0.03	20.23	20.6	1.1	0.13
pex26	5	14316390	14327179	NC_041321.1	10	58426645	58431712	NC_006088.5	1	62042533	62048263	21.57	35.24	0.75	-0.41	18.26	20.02	1.18	0.24
usp18	5	14357624	14375661	NC_041321.1	10	58465312	58477044	NC_006088.5	1	62069631	62083650	23.16	46.77	0.93	-0.1	22.03	18.36	0.9	-0.15
bpgm	5	14469688	14489072	NC_041321.1	10	58634023	58649805	NC_006088.5	1	62166914	62186554	14.77	42.63	1.33	0.41	14.51	22.58	1.68	0.75
cald1	5	14534506	14706860	NC_041321.1	10	58717251	58898271	NC_006088.5	1	62269277	62457112	18.22	38.18	0.97	-0.05	17.4	17.68	1.1	0.13
rerg	5	14781776	14877307	NC_041321.1	10	58986612	59070010	NC_006088.5	1	62628181	62735291	26.08	43	0.76	-0.4	24.44	21.96	0.97	-0.05
rergl	5	9911647	9920344	NC_041321.1	10	60227847	60238626	NC_006088.5	1	63888788	63899627	22.44	40.38	0.83	-0.27	20.05	21.39	1.15	0.2
capza3	5	9512351	9513763	NC_041321.1	10	60583261	60584085	NC_006088.5	1	64224976	64225943	21.66	45.76	0.97	-0.04	23.34	24.34	1.12	0.17
plekha5	5	9017692	9221002	NC_041321.1	10	60857288	61061403	NC_006088.5	1	64349668	64520561	20.11	41.67	0.95	-0.07	19.79	20.85	1.14	0.18
aebp2	5	8968286	8988491	NC_041321.1	10	61078714	61111738	NC_006088.5	1	64536108	64585964	19.95	42.92	0.99	-0.01	16.91	21.26	1.36	0.44
pde3a	5	8489674	8762025	NC_041321.1	10	61318771	61589319	NC_006088.5	1	64883003	65126745	16.13	38.68	1.1	0.14	20.76	18.17	0.94	-0.08
iapp	5	8299164	8305788	NC_041321.1	10	61801481	61809639	NC_006088.5	1	65265222	65268948	20.65	39.26	0.88	-0.19	18.69	15.94	0.92	-0.12
pyroxd1	5	8256889	8273173	NC_041321.1	10	61836563	61853038	NC_006088.5	1	65298275	65313390	27.28	47.08	0.8	-0.33	22.91	19.1	0.9	-0.15
recql	5	8251377	8257294	NC_041321.1	10	61854174	61872116	NC_006088.5	1	65306866	65337113	20.3	50.86	1.15	0.21	21.61	17.06	0.85	-0.23
golt1b	5	8215898	8225717	NC_041321.1	10	61872373	61888030	NC_006088.5	1	65337341	65349863	18.28	38.91	0.98	-0.03	19.45	16.62	0.92	-0.12
bcat1	5	8144451	8206150	NC_041321.1	10	61895181	61963073	NC_006088.5	1	65359235	65425464	17.83	41	1.06	0.08	13.4	23.18	1.87	0.9
sox5	5	7178274	7602240	NC_041321.1	10	62045309	62809806	NC_006088.5	1	65531053	66179027	18.78	40.2	0.99	-0.02	16.64	19.29	1.25	0.32
etnk1	5	6864620	6899985	NC_041321.1	10	63058461	63094108	NC_006088.5	1	66447473	66480764	20.77	40.8	0.91	-0.14	16.65	19.94	1.29	0.37
c2cd5	5	6770573	6846144	NC_041321.1	10	63110712	63202017	NC_006088.5	1	66497050	66570765	19.3	38.92	0.93	-0.11	19.86	18.91	1.03	0.04
st8sia1	5	6630003	6770236	NC_041321.1	10	63213121	63303185	NC_006088.5	1	66588236	66704165	16.67	42.69	1.18	0.24	19.91	23.2	1.26	0.33
cmas	5	6549853	6564557	NC_041321.1	10	63366184	63385892	NC_006088.5	1	66843089	66853791	17.12	41.14	1.11	0.15	18.41	17.56	1.03	0.04
abcc9	5	6467718	6544430	NC_041321.1	10	63392507	63484576	NC_006088.5	1	66872468	66947887	19.62	42.45	1	0	19.79	21.48	1.17	0.23
kcnj8	5	6456212	6462602	NC_041321.1	10	63490196	63496948	NC_006088.5	1	66955394	66963463	19.75	39.29	0.92	-0.13	20.04	19.76	1.06	0.09
gys2	5	6303085	6343234	NC_041321.1	10	63580734	63635987	NC_006088.5	1	67048324	67088639	21.68	40.7	0.86	-0.21	21.49	21.12	1.06	0.08
spx	5	6284478	6300967	NC_041321.1	10	63640292	63654013	NC_006088.5	1	67114029	67118106	16.61	40.65	1.13	0.17	17.72	16.57	1.01	0.01
casc1	5	6200957	6226040	NC_041321.1	10	63733862	63782135	NC_006088.5	1	67162845	67179192	21.87	42.54	0.9	-0.16	19.94	20.63	1.12	0.16
sspn	5	90723882	90736603	NC_041321.1	10	118355	127014	NC_006088.5	1	67612074	67632419	25.29	42.77	0.78	-0.36	14.53	21.4	1.59	0.67
itpr2	5	90762277	91032615	NC_041321.1	10	174151	408303	NC_006088.5	1	67656124	67921681	20.16	39.2	0.9	-0.16	19.98	19.7	1.06	0.09
fgfr1op2	5	91085619	91101305	NC_041321.1	10	3091951	3104336	NC_006088.5	1	67983452	67994763	17.39	40.2	1.07	0.09	18.51	21.58	1.26	0.33
tm7sf3	5	91103419	91139524	NC_041321.1	10	3104643	3133071	NC_006088.5	1	67998130	68016687	18.14	35.82	0.91	-0.14	17.28	23.04	1.44	0.52
med21	5	91143350	91150761	NC_041321.1	10	3134874	3140499	NC_006088.5	1	68016635	68023808	17.22	36.83	0.99	-0.02	20.45	16	0.84	-0.25
stk38l	5	91261961	91316967	NC_041321.1	10	3151448	3198211	NC_006088.5	1	68074879	68121699	18.63	41	1.01	0.02	20.83	24.32	1.26	0.33
arntl2	5	91339602	91370457	NC_041321.1	10	3203552	3293608	NC_006088.5	1	68130352	68167202	17.82	42.45	1.1	0.13	18.82	20.09	1.15	0.2
ppfibp1	5	91391195	91540930	NC_041321.1	10	3319286	3387887	NC_006088.5	1	68191541	68291096	19.8	42.61	0.99	-0.01	20.55	20.62	1.08	0.11
hmga2	NW_003338803.1	99088	233537	NC_041321.1	10	28936340	29065952	NC_006088.5	1	34323957	34428910	18.26	35.95	0.91	-0.14	20.08	16.44	0.88	-0.18
llph	NW_003338803.1	302325	305538	NC_041321.1	10	29117000	29123387	NC_006088.5	1	34487015	34489687	14.92	41.93	1.29	0.37	12.28	23.4	2.05	1.04
tmbim4	NW_003338803.1	309371	317327	NC_041321.1	10	29125338	29134845	NC_006088.5	1	34489858	34497727	18.09	38.08	0.97	-0.04	16.72	19.07	1.23	0.3
helb	NW_003338803.1	338279	374621	NC_041321.1	10	29146164	29167984	NC_006088.5	1	34535761	34551314	18.31	37.46	0.94	-0.09	20.63	19.6	1.02	0.03
grip1	NW_003338803.1	375656	664611	NC_041321.1	10	29169032	29505387	NC_006088.5	1	34551483	34857151	21.55	44	0.94	-0.09	20.91	21.52	1.11	0.15
cand1	NW_003338803.1	877271	910373	NC_041321.1	10	29587657	29611214	NC_006088.5	1	34900578	34929812	23.56	46.63	0.91	-0.13	18.22	21.37	1.26	0.34
dyrk2	NW_003338803.1	986388	1021742	NC_041321.1	10	29668547	29690101	NC_006088.5	1	35018899	35033353	19.07	38.35	0.93	-0.11	18.53	18.54	1.08	0.11
rap1b	NW_003338803.1	1334325	1375341	NC_041321.1	10	29915817	29944050	NC_006088.5	1	35332501	35366129	24.07	65.98	1.26	0.34	27.45	29.45	1.16	0.21
nup107	NW_003338803.1	1379507	1410655	NC_041321.1	10	29944807	29968772	NC_006088.5	1	35362957	35393184	17.56	42.79	1.12	0.17	18.06	21.04	1.26	0.33
slc35e3	NW_003338803.1	1414402	1430279	NC_041321.1	10	29971639	29982532	NC_006088.5	1	35393882	35399422	19.35	42.44	1.01	0.02	15.35	15.15	1.06	0.09
mdm2	NW_003338803.1	1440291	1454930	NC_041321.1	10	29986096	29999289	NC_006088.5	1	35415391	35431597	20.39	42.78	0.97	-0.05	15.86	19.18	1.3	0.38
cpm	NW_003338803.1	1460388	1522555	NC_041321.1	10	30000097	30039006	NC_006088.5	1	35432767	35464324	18.33	39.39	0.99	-0.01	18.67	18.45	1.07	0.09
cpsf6	NW_003338803.1	1527134	1549686	NC_041321.1	10	30054167	30080882	NC_006088.5	1	35503167	35532485	20.39	40.06	0.91	-0.14	18.18	18.6	1.1	0.14
yeats4	NW_003338803.1	1569767	1574271	NC_041321.1	10	30087370	30093107	NC_006088.5	1	35546792	35549562	21.06	39.79	0.87	-0.2	18.36	17.89	1.05	0.07
frs2	NW_003338803.1	1582222	1635310	NC_041321.1	10	30103040	30134834	NC_006088.5	1	35563610	35617989	20.35	40.72	0.92	-0.12	20.51	20.09	1.06	0.08
cct2	NW_003338803.1	1643840	1654092	NC_041321.1	10	30143028	30153531	NC_006088.5	1	35620962	35632922	18.93	40.96	1	0	17.18	20.76	1.3	0.38
lrrc10	NW_003338803.1	1649651	1658562	NC_041321.1	10	30154023	30155982	NC_006088.5	1	35634112	35636010	18.52	35.79	0.89	-0.17	21.14	15.69	0.8	-0.32
best3	NW_003338803.1	1678078	1705674	NC_041321.1	10	30178358	30195666	NC_006088.5	1	35651352	35672051	18.05	38.76	0.99	-0.02	18.12	19.33	1.15	0.2
rab3ip	NW_003338803.1	1716616	1749070	NC_041321.1	10	30200819	30225466	NC_006088.5	1	35682030	35711342	16.14	38.45	1.1	0.13	18.94	19.28	1.1	0.13
myrfl	NW_003338803.1	1754592	1818618	NC_041321.1	10	30227612	30264658	NC_006088.5	1	35713725	35758730	21.89	43.31	0.91	-0.13	20.64	20.1	1.05	0.07
cnot2	NW_003338803.1	1870368	1936632	NC_041321.1	10	30300143	30356061	NC_006088.5	1	35841859	35931516	18.57	42.87	1.06	0.09	17.78	21.48	1.3	0.38
kcnmb4	NW_003338803.1	1943354	2005931	NC_041321.1	10	30367061	30393995	NC_006088.5	1	35937978	35948946	13.17	38.25	1.34	0.42	16.74	16.3	1.05	0.07
brd1	NW_003338824.1	126579	179151	NC_041321.1	10	12928023	12969703	NC_006088.5	1	18925596	18989763	20.4	39.75	0.9	-0.16	19.55	18.18	1	0
zbed4	NW_003338824.1	187349	205894	NC_041321.1	10	12975483	12991215	NC_006088.5	1	18995439	19019861	17.94	38.32	0.98	-0.02	18.93	19.13	1.09	0.12
alg12	NW_003338824.1	211808	232561	NC_041321.1	10	12996591	13019317	NC_006088.5	1	19029127	19044919	21.44	35.4	0.76	-0.39	22.74	24.82	1.18	0.23
creld2	NW_003338824.1	235236	255266	NC_041321.1	10	13020155	13038471	NC_006088.5	1	19045073	19056005	18.71	37.64	0.93	-0.11	18.39	17.6	1.03	0.05
pim3	NW_003338824.1	620982	627298	NC_041321.1	10	13950363	13956812	NC_006088.5	1	19333597	19338292	14.46	34.98	1.11	0.16	28.85	24.19	0.9	-0.15
ptpro	NW_003338883.1	1050933	1183001	NC_041321.1	10	59089033	59229391	NC_006088.5	1	62781686	62930932	18.69	39.68	0.98	-0.03	18.04	21.82	1.3	0.38
eps8	NW_003338883.1	892015	1048497	NC_041321.1	10	59232247	59374826	NC_006088.5	1	62933952	63065195	19.13	44.27	1.07	0.09	19.19	18.98	1.07	0.09
strap	NW_003338883.1	851979	866905	NC_041321.1	10	59411579	59421698	NC_006088.5	1	63098568	63107700	19.12	40.11	0.97	-0.05	16.45	15.46	1.01	0.02
dera	NW_003338883.1	806723	848852	NC_041321.1	10	59424910	59470861	NC_006088.5	1	63109353	63163157	19.66	39.92	0.94	-0.1	18.26	20.89	1.23	0.3
slc15a5	NW_003338883.1	695770	756222	NC_041321.1	10	59524624	59572644	NC_006088.5	1	63214795	63243782	20.96	33.02	0.73	-0.46	19.29	20.94	1.17	0.23
lmo3	NW_003338883.1	494532	585231	NC_041321.1	10	59679905	59775939	NC_006088.5	1	63348908	63411010	21.02	33.89	0.74	-0.43	19.41	24.59	1.37	0.45
upf2	NW_003338896.1	620661	670150	NC_041321.1	10	979281	1040248	NC_006088.5	1	6752363	6807897	22.26	42.64	0.88	-0.18	19.76	19.38	1.06	0.08
dhtkd1	NW_003338896.1	581789	612323	NC_041321.1	10	1042921	1067445	NC_006088.5	1	6811010	6828049	19.78	40.93	0.95	-0.07	17.37	18.61	1.16	0.21
nudt5	NW_003338896.1	555302	576947	NC_041321.1	10	1090759	1117012	NC_006088.5	1	6850849	6862491	18.93	40.27	0.98	-0.03	18.3	18.74	1.1	0.14
cdc123	NW_003338896.1	523520	555053	NC_041321.1	10	1120598	1160877	NC_006088.5	1	6862512	6900078	20.08	35.14	0.81	-0.31	21.91	20.33	1	0
camk1d	NW_003338896.1	199861	446868	NC_041321.1	10	1192636	1439898	NC_006088.5	1	6924139	7144552	18.61	43.09	1.07	0.09	24.5	22.55	0.99	-0.01
ccdc3	NW_003338896.1	81982	161506	NC_041321.1	10	1489713	1564179	NC_006088.5	1	7159393	7201403	17.57	30.55	0.8	-0.32	17.77	16.3	0.99	-0.02
rassf8	NW_003338896.1	1012413	1123315	NC_041321.1	10	575083	691293	NC_006088.5	1	67493888	67574359	21.34	41.35	0.89	-0.16	19.08	20.07	1.13	0.18
bhlhe41	NW_003338896.1	1157259	1165714	NC_041321.1	10	555435	561188	NC_006088.5	1	67586363	67590684	31.66	50.51	0.74	-0.44	41.81	34.95	0.9	-0.15
fam234b	NW_003338944.1	865700	901610	NC_041321.1	10	41870262	41899849	NC_006088.5	1	48265085	48286902	16.48	37.82	1.06	0.08	19.53	19.14	1.06	0.08
gsg1	NW_003338944.1	842979	862177	NC_041321.1	10	41900618	41917075	NC_006088.5	1	48286837	48299555	19.59	44.28	1.04	0.06	16.96	20.48	1.3	0.38
emp1	NW_003338944.1	761099	794229	NC_041321.1	10	41953137	41982583	NC_006088.5	1	48327380	48341583	18.42	45.16	1.13	0.18	21.3	19.85	1	0.01
grin2b	NW_003338944.1	188429	507718	NC_041321.1	10	42176806	42451799	NC_006088.5	1	48457440	48673018	20.37	40.54	0.92	-0.13	18.63	17.29	1	0
ptn	NW_003338966.1	183522	286847	NC_041321.1	10	53808412	53894422	NC_006088.5	1	57668138	57738114	17.54	58.47	1.54	0.62	29.66	18.02	0.66	-0.61
chrm2	NW_003338966.1	345817	541428	NC_041321.1	10	53949030	54125398	NC_006088.5	1	57798522	57897279	24.94	59.67	1.1	0.14	31.66	25.72	0.88	-0.19
ddx17	NW_003339007.1	630889	647809	NC_041321.1	10	45598545	45616121	NC_006088.5	1	50877342	50897171	19.65	41.64	0.98	-0.03	17.77	21.28	1.29	0.37
kdelr3	NW_003339007.1	615469	624098	NC_041321.1	10	45617567	45626697	NC_006088.5	1	50897173	50902281	17.15	40.6	1.09	0.13	20.28	19.69	1.05	0.07
kcnj4	NW_003339007.1	565395	601055	NC_041321.1	10	45642032	45669405	NC_006088.5	1	50904783	50917222	20.61	35.14	0.79	-0.35	20.25	19.37	1.03	0.04
csnk1e	NW_003339007.1	472878	561527	NC_041321.1	10	45697202	45740328	NC_006088.5	1	50927995	50948452	23.66	56.15	1.09	0.13	25.25	25.79	1.1	0.14
tmem184b	NW_003339007.1	391865	449107	NC_041321.1	10	45754493	45789917	NC_006088.5	1	50950290	50975893	17.65	38.69	1.01	0.01	19.46	18.64	1.03	0.05
maff	NW_003339007.1	354470	386380	NC_041321.1	10	45801204	45823236	NC_006088.5	1	50976154	50979173	20.26	40.22	0.91	-0.13	16.1	24.5	1.64	0.71
pla2g6	NW_003339007.1	329139	345833	NC_041321.1	10	45828206	45856021	NC_006088.5	1	50979505	50998680	20.12	36.51	0.84	-0.26	19.56	20.18	1.11	0.15
baiap2l2	NW_003339007.1	300429	326685	NC_041321.1	10	45857954	45881500	NC_006088.5	1	50999536	51007565	19.42	33.93	0.8	-0.31	18.15	17.43	1.04	0.05
slc16a8	NW_003339007.1	271070	279493	NC_041321.1	10	45887504	45899729	NC_006088.5	1	51008968	51016634	17.49	36.9	0.97	-0.04	18.5	15.25	0.89	-0.17
pick1	NW_003339007.1	234583	254227	NC_041321.1	10	45904893	45916962	NC_006088.5	1	51019124	51030492	18.8	35.1	0.86	-0.22	19.53	19.53	1.08	0.11
sox10	NW_003339007.1	123353	153282	NC_041321.1	10	45973383	45999677	NC_006088.5	1	51055238	51064412	15.76	36.55	1.07	0.1	21.5	16.97	0.85	-0.23
polr2f	NW_003339007.1	107606	115361	NC_041321.1	10	46006808	46013089	NC_006088.5	1	51067329	51070898	19.43	36.03	0.85	-0.23	20.03	20.05	1.08	0.11
micall1	NW_003339007.1	59062	98770	NC_041321.1	10	46037384	46069193	NC_006088.5	1	51075313	51093487	15.7	35.94	1.05	0.08	14.66	16.25	1.2	0.26
eif3l	NW_003339007.1	28639	38520	NC_041321.1	10	46077669	46092639	NC_006088.5	1	51097089	51106702	22.9	38.34	0.77	-0.37	16.78	21.37	1.37	0.46
ankrd54	NW_003339007.1	14720	26018	NC_041321.1	10	46096037	46105808	NC_006088.5	1	51106966	51112471	22.66	41.89	0.85	-0.23	17.07	20.85	1.32	0.4
hspa14	NW_003339106.1	231428	246872	NC_041321.1	10	2538351	2552238	NC_006088.5	1	7970741	7981599	17.39	36.23	0.96	-0.06	18.27	22.63	1.34	0.42
dclre1c	NW_003339106.1	270713	293209	NC_041321.1	10	2553256	2568423	NC_006088.5	1	7993092	8003663	19.39	35.33	0.84	-0.25	17.67	23.56	1.44	0.52
meig1	NW_003339106.1	293195	304656	NC_041321.1	10	2567705	2577688	NC_006088.5	1	8003764	8019427	19.99	40.18	0.93	-0.11	14.76	16.69	1.22	0.29
tmem243	NW_003339106.1	328651	367024	NC_041321.1	10	2587378	2608099	NC_006088.5	1	8021261	8028174	12.69	38.42	1.39	0.48	21.79	17.5	0.87	-0.21
dmtf1	NW_003339106.1	366728	407291	NC_041321.1	10	2607798	2638477	NC_006088.5	1	8028172	8056726	19.91	35.42	0.82	-0.29	19.04	20.41	1.16	0.21
fam180a	NW_003339149.1	299296	314541	NC_041321.1	10	54547632	54564151	NC_006088.5	1	58331877	58360613	16.94	41.34	1.12	0.17	13.72	11.35	0.89	-0.16
slc13a4	NW_003339149.1	323491	363635	NC_041321.1	10	54573495	54615299	NC_006088.5	1	58363484	58399367	19.62	45.68	1.07	0.1	19.38	18.72	1.04	0.06
ttc26	NW_003339161.1	321188	351354	NC_041321.1	10	42790874	42814345	NC_006088.5	1	49002307	49048653	19.21	41.76	1	0	18.39	17.72	1.04	0.06
ubn2	NW_003339161.1	267575	319247	NC_041321.1	10	42815997	42861092	NC_006088.5	1	49060342	49117023	18.42	40.65	1.02	0.02	18.43	17.65	1.03	0.05
poldip3	NW_003339161.1	203006	219961	NC_041321.1	10	42903138	42915116	NC_006088.5	1	49183466	49197408	20.14	37.89	0.87	-0.21	21.12	17.42	0.89	-0.17
rrp7a	NW_003339161.1	190892	201112	NC_041321.1	10	42917017	42930648	NC_006088.5	1	49200811	49204428	17.68	30.34	0.79	-0.34	22.15	14.91	0.73	-0.46
nfam1	NW_003339161.1	88846	123220	NC_041321.1	10	42961493	42977759	NC_006088.5	1	49248294	49268747	20.73	40.74	0.91	-0.14	14.12	12.42	0.95	-0.08
smo	NW_003339200.1	21894	52862	NC_041321.1	10	70707281	70741177	NC_006088.5	1	1339489	1348014	15.85	33.29	0.97	-0.05	17.63	17.66	1.08	0.11
ahcyl2	NW_003339200.1	159608	193896	NC_041321.1	10	70599406	70698107	NC_006088.5	1	1348918	1393269	21.95	38.52	0.81	-0.31	19.6	17.54	0.96	-0.05
strip2	NW_003339200.1	213882	253408	NC_041321.1	10	70527604	70593052	NC_006088.5	1	1393854	1409355	23.85	49.89	0.96	-0.05	23.76	25.37	1.15	0.2
smkr1	NW_003339200.1	263419	264141	NC_041321.1	10	70518662	70524377	NC_006088.5	1	1414432	1417947	15.68	69.75	2.05	1.04
syt10	NW_003339225.1	170789	220254	NC_041321.1	10	54805040	54845015	NC_006088.5	1	58641078	58673767	21.01	44.33	0.97	-0.04	20.84	22.62	1.17	0.23
ube2h	NW_003339255.1	9933	48309	NC_041321.1	10	70223186	70290611	NC_006088.5	1	1491818	1533752	16.77	38.4	1.05	0.08	19.16	17.19	0.97	-0.05
zc3hc1	NW_003339255.1	158443	194998	NC_041321.1	10	70172848	70193205	NC_006088.5	1	1535010	1543994	23.71	44.35	0.86	-0.21	19.74	15.36	0.84	-0.25
klhdc10	NW_003339255.1	195302	222251	NC_041321.1	10	70145835	70168867	NC_006088.5	1	1544347	1559738	16.04	47.28	1.36	0.44	18.85	19.44	1.11	0.15
atf7ip	NW_003339261.1	116143	214059	NC_041321.1	10	42610786	42697031	NC_006088.5	1	48792292	48903334	21.1	38.62	0.84	-0.25	17.78	17.84	1.08	0.11
plbd1	NW_003339261.1	76166	104143	NC_041321.1	10	42703032	42732663	NC_006088.5	1	48904685	48942465	14.98	37.42	1.15	0.2	15.04	18.8	1.35	0.43
gucy2c	NW_003339261.1	335	56631	NC_041321.1	10	42733640	42788115	NC_006088.5	1	48944948	48990651	19.67	43.47	1.02	0.03	18.09	19.16	1.14	0.19
net1	NW_003339275.1	89153	176253	NC_041321.1	10	69822113	69890349	NC_006088.5	1	1772738	1824677	20.53	43.56	0.98	-0.03	20.27	19.96	1.06	0.09
nme6	NW_003339312.1	45719	56510	NC_041321.1	10	73800949	73814772	NC_006088.5	1	384262	387642	13.12	36.99	1.3	0.38	18.87	14.97	0.86	-0.23
tmem209	NW_003339366.1	135664	169131	NC_041321.1	10	70064155	70082951	NC_006088.5	1	1569534	1580871	17.29	37.14	0.99	-0.01	16.98	20.12	1.28	0.35
cep41	NW_003339366.1	22812	46226	NC_041321.1	10	69986504	70010158	NC_006088.5	1	1606086	1614429	21.14	39.01	0.85	-0.23	17.73	16.48	1	0
mest	NW_003339366.1	4673	18681	NC_041321.1	10	69966476	69984735	NC_006088.5	1	1614538	1619688	16.64	38.74	1.07	0.1	21.22	12.66	0.64	-0.64
opn1sw	NW_003339375.1	107040	120255	NC_041321.1	10	70969605	70977089	NC_006088.5	1	752193	752615	17.16	37.92	1.02	0.03	19.62	12.62	0.69	-0.53
sbf1	NW_003339402.1	138443	160045	NC_041321.1	10	75162506	75204113	NC_006088.5	1	1215112	1274500	16.58	34.69	0.96	-0.05	17.05	15.58	0.99	-0.02
tnpo3	NW_003339541.1	18916	78653	NC_041321.1	10	70799956	70843845	NC_006088.5	1	1314153	1333164	20.19	40.86	0.93	-0.1	19.61	20.4	1.12	0.17
gcc1	NW_003339616.1	18936	26984	NC_041321.1	10	74346182	74352273	NC_006088.5	1	1103223	1108108	10.15	22.06	1	0	15.45	8.12	0.57	-0.82
dennd6b	NW_003339616.1	8488	17516	NC_041321.1	10	75251213	75272240	NC_006088.5	1	1109042	1128307	16.13	38.51	1.1	0.14	18.15	20	1.19	0.25
ppp6r2	NW_003339616.1	324	8547	NC_041321.1	10	75209584	75251022	NC_006088.5	1	1133703	1202838	16.34	39.49	1.11	0.16	11.71	12.71	1.17	0.23
gata3	NW_003339692.1	3941	49052	NC_041321.1	10	65821513	65883793	NC_006088.5	1	4960731	4988464	28.98	51.28	0.82	-0.29	25.51	23.03	0.97	-0.04
kras	NW_003339711.1	47222	86348	NC_041321.1	10	63799037	63848850	NC_006088.5	1	67185059	67210084	24.11	47.67	0.91	-0.13	29.49	34.76	1.27	0.35
flnc	NW_003339831.1	13445	57708	NC_041321.1	10	71056899	71175546	NC_006088.5	1	754160	764124	24.39	51.12	0.97	-0.05	21.33	21.94	1.11	0.15
miox	NW_003339957.1	90	11813	NC_041321.1	10	74047943	74066666	NC_006088.5	1	1280983	1284304	21.02	45.04	0.99	-0.02	16.66	19.76	1.28	0.35
lmf2	NW_003339957.1	15836	37879	NC_041321.1	10	74067856	74097600	NC_006088.5	1	1284433	1291151	15.72	40.48	1.19	0.25	21.08	16.81	0.86	-0.22
ncaph2	NW_003340371.1	942	20447	NC_041321.1	10	74097744	74131029	NC_006088.5	1	1291066	1300798	18.46	39.25	0.98	-0.03	18.02	16.25	0.97	-0.04
arsa	NW_003341253.1	282	16483	NC_041321.1	10	73021907	73039047	NC_006088.5	1	395826	401444	11.35	25	1.01	0.02	14.66	16.24	1.19	0.26
mettl16	6	66088965	66114977	NC_041324.1	13	15794946	15808676	NC_006088.5	1	80198340	80209250	17.53	41.58	1.09	0.13	19.68	19.7	1.08	0.11
lacc1	NW_003338942.1	365625	442267	NC_041324.1	13	9973480	10005820	NC_006088.5	1	168498065	168546215	17.94	35.02	0.9	-0.15	14.47	16.48	1.23	0.3
ccdc122	NW_003338942.1	349075	369161	NC_041324.1	13	9963663	9974793	NC_006088.5	1	168499547	168510967	18.8	34.87	0.85	-0.23	13.49	16.68	1.33	0.41
rnf212b	NW_003339323.1	14508	42154	NC_041324.1	13	49344219	49355290	NC_006088.5	1	90542	104290	19.83	38.44	0.89	-0.16	17.16	19.25	1.21	0.27
carmil3	NW_003339424.1	436	54950	NC_041324.1	13	49774757	49859717	NC_006088.5	1	71926	90538	19.55	37.01	0.87	-0.2	21.49	23.14	1.16	0.22
lsm8	5	61933607	61995359	NC_041327.1	16	25297654	25300828	NC_006088.5	1	24489380	24495990	13.77	41.1	1.38	0.46	14.48	21.46	1.6	0.68
b4galt3	NW_003339328.1	79427	99272	NC_041327.1	16	11565247	11576947	NC_006088.5	1	81408654	81422638	22.14	35.78	0.74	-0.43	17.64	18.85	1.15	0.2
dpf2	NW_003340646.1	502	7429	NC_041327.1	16	15470987	15497949	NC_006088.5	1	938571	939817	38.13	40.52	0.49	-1.03	13.11	21.16	1.74	0.8
atp6ap1	2	89829602	89842791	NC_041328.1	17	38973303	38986633	NC_006088.5	1	22485251	22539257	19.23	35.38	0.85	-0.24	22.01	19.86	0.97	-0.04
avpr2	2	88181923	88196672	NC_041328.1	17	40042011	40045886	NC_006088.5	1	28625801	28633253	20.19	46.74	1.07	0.09	16.2	14.19	0.94	-0.08
snapc3	2	34996656	35026403	NC_041328.1	17	26045904	26075245	NC_006088.5	1	45273005	45274441	18.47	41.52	1.04	0.05	20.87	19.95	1.03	0.04
aicda	2	81517926	81533176	NC_041328.1	17	31263360	31266803	NC_006088.5	1	75633850	75637829	22.51	36.47	0.75	-0.42	14.42	20.98	1.57	0.65
mfap5	2	81435966	81460852	NC_041328.1	17	31279475	31317718	NC_006088.5	1	75647635	75669272	17.23	28.43	0.76	-0.4	15.91	12.32	0.83	-0.26
rimklb	2	81327228	81370785	NC_041328.1	17	31333427	31380094	NC_006088.5	1	75669893	75740264	14.41	39.38	1.26	0.33	20.66	21.31	1.11	0.15
phc1	2	81549188	81591459	NC_041328.1	17	31230514	31259619	NC_006088.5	1	75865514	75884655	18.36	41.67	1.05	0.06	18.83	17.12	0.98	-0.03
m6pr	2	81593384	81603552	NC_041328.1	17	31217901	31228929	NC_006088.5	1	75884880	75891473	17.5	41.35	1.09	0.12	17.52	17.83	1.1	0.13
mab21l3	2	83128136	83157167	NC_041328.1	17	236710	252509	NC_006088.5	1	81097708	81119666	21.17	42.18	0.92	-0.12	17.75	19.27	1.17	0.23
slc22a15	2	83059784	83085865	NC_041328.1	17	206030	231891	NC_006088.5	1	81117021	81161175	16.37	36.04	1.01	0.02	18.69	21.33	1.23	0.3
nhlh2	2	82971102	82981091	NC_041328.1	17	167738	174203	NC_006088.5	1	81203441	81204741	24.02	56.1	1.08	0.11	23.08	19.68	0.92	-0.12
vangl1	2	82761515	82823392	NC_041328.1	17	51772	106535	NC_006088.5	1	81270996	81312361	23.59	44.79	0.87	-0.19	17.23	18.52	1.16	0.21
chd1l	2	82699898	82748174	NC_041328.1	17	4667	41978	NC_006088.5	1	81317102	81340146	18.36	37.8	0.95	-0.08	18.18	18.47	1.1	0.13
tmem39a	2	82577428	82615513	NC_041328.1	17	30480560	30509413	NC_006088.5	1	81358224	81366818	18.86	45.13	1.1	0.14	18.76	20.28	1.17	0.22
g6pd	2	89700419	89736384	NC_041328.1	17	41006905	41030195	NC_006088.5	1	84097496	84102135	16.99	38.52	1.04	0.06	17.16	19.64	1.23	0.3
trpc4	2	82098204	82274402	NC_041328.1	17	30744851	30810904	NC_006088.5	1	173127352	173268522	21.49	48.62	1.04	0.06	23.84	21.88	0.99	-0.02
postn	2	82311656	82395952	NC_041328.1	17	30673776	30723814	NC_006088.5	1	173372467	173406144	20.31	39.62	0.9	-0.15	19.15	20.12	1.13	0.18
supt20h	2	82488573	82535291	NC_041328.1	17	30539779	30572044	NC_006088.5	1	173654548	173691649	21.36	43.09	0.93	-0.11	20.06	21.18	1.14	0.19
exosc8	2	82534972	82552732	NC_041328.1	17	30525002	30539975	NC_006088.5	1	173691575	173700701	20.24	37.28	0.85	-0.24	18.35	15.47	0.91	-0.14
alg5	2	82552818	82572388	NC_041328.1	17	30512985	30523988	NC_006088.5	1	173700746	173720162	18.96	41.92	1.02	0.03	20.96	22.03	1.13	0.18
man1a2	NW_003338765.1	330690	369412	NC_041328.1	17	2885771	2926585	NC_006088.5	1	77143358	77281948	18.93	45.35	1.1	0.14	20.89	17.34	0.89	-0.16
casr	NW_003338765.1	264063	329020	NC_041328.1	17	2940272	2993619	NC_006088.5	1	77353339	77430788	20.35	41.63	0.94	-0.09	17.62	18.42	1.13	0.17
lpcat3	NW_003338765.1	44038	66064	NC_041328.1	17	3170732	3191138	NC_006088.5	1	78023020	78038723	22.38	42.84	0.88	-0.18	18.11	18.74	1.12	0.16
c1r	NW_003338765.1	93664	117152	NC_041328.1	17	3106830	3124837	NC_006088.5	1	78058001	78065406	13.48	37.36	1.28	0.35	17.6	18.93	1.16	0.21
rbp5	NW_003338765.1	125320	142137	NC_041328.1	17	3086132	3096568	NC_006088.5	1	78070071	78071702	18.07	40.19	1.02	0.04	26.76	22.48	0.91	-0.14
clstn3	NW_003338765.1	154314	201046	NC_041328.1	17	3039720	3075816	NC_006088.5	1	78071708	78087299	18.34	38.79	0.97	-0.04	18.76	21.42	1.23	0.3
pex5	NW_003338765.1	233070	256658	NC_041328.1	17	2998458	3019011	NC_006088.5	1	78099886	78110916	20.13	43.38	0.99	-0.01	18.68	19.71	1.14	0.19
hao2	NW_003338765.1	428102	444232	NC_041328.1	17	2828193	2849320	NC_006088.5	1	79327600	79341242	21.27	56.08	1.21	0.28	17.08	19.65	1.24	0.31
spag17	NW_003338765.1	768259	890042	NC_041328.1	17	2302836	2377958	NC_006088.5	1	79791818	79885285	18.9	41.37	1.01	0.01	18.69	20.83	1.2	0.27
wdr3	NW_003338765.1	878787	912087	NC_041328.1	17	2271899	2302057	NC_006088.5	1	79885165	79906621	20.56	41.93	0.94	-0.09	19.13	21.62	1.22	0.29
gdap2	NW_003338765.1	912167	933938	NC_041328.1	17	2250385	2271386	NC_006088.5	1	79906635	79928456	21.33	39.89	0.86	-0.21	19.71	21.44	1.17	0.23
dusp12	NW_003338765.1	938722	947173	NC_041328.1	17	2206844	2221687	NC_006088.5	1	79964646	79968560	19.02	31.93	0.77	-0.37	20.02	21.35	1.15	0.2
polq	NW_003338873.1	72657	131561	NC_041328.1	17	770552	814728	NC_006088.5	1	80209333	80266153	19.25	42.22	1.01	0.02	18.2	18.76	1.11	0.15
stxbp5l	NW_003338873.1	7548	71906	NC_041328.1	17	700332	768397	NC_006088.5	1	80273743	80460540	18.6	41.01	1.02	0.02	18.91	18.55	1.06	0.08
fstl1	NW_003338873.1	140305	189946	NC_041328.1	17	584550	606210	NC_006088.5	1	80650682	80694243	24.19	46.89	0.89	-0.16	14.35	18.14	1.36	0.45
gpr156	NW_003338873.1	208300	232979	NC_041328.1	17	540787	560822	NC_006088.5	1	80719233	80732211	16.82	36.64	1	0.01	19	15.54	0.88	-0.18
scnn1a	NW_003338928.1	503154	540563	NC_041328.1	17	4150446	4184028	NC_006088.5	1	77568659	77576825	18.36	36.36	0.91	-0.13	17.38	20.92	1.3	0.38
ncapd2	NW_003338928.1	569388	614224	NC_041328.1	17	4115867	4144526	NC_006088.5	1	77587492	77611310	19.86	39.59	0.92	-0.12	21.01	20.16	1.03	0.05
gapdh	NW_003338928.1	639730	654374	NC_041328.1	17	4096946	4104558	NC_006088.5	1	77619440	77623355	17.7	40.95	1.07	0.09	18.48	19.05	1.11	0.15
iffo1	NW_003338928.1	664877	700902	NC_041328.1	17	4060030	4085061	NC_006088.5	1	77626220	77643627	19.09	41.37	1	0	16.61	18.22	1.18	0.24
nop2	NW_003338928.1	711270	731838	NC_041328.1	17	4034317	4056891	NC_006088.5	1	77649723	77656335	18.74	37.82	0.93	-0.1	20.15	19.57	1.05	0.07
chd4	NW_003338928.1	734768	784773	NC_041328.1	17	4002837	4030061	NC_006088.5	1	77655420	77676696	19.04	36.98	0.89	-0.16	19.26	20.27	1.13	0.18
lpar5	NW_003338928.1	799566	820273	NC_041328.1	17	3956800	3976784	NC_006088.5	1	77694431	77706116	18.72	47.2	1.16	0.22	13.44	16.48	1.32	0.4
acrbp	NW_003338928.1	832886	846389	NC_041328.1	17	3918679	3939194	NC_006088.5	1	77707029	77725780	16.74	39.72	1.09	0.13	21.34	16.87	0.85	-0.23
ing4	NW_003338928.1	851662	859574	NC_041328.1	17	3906830	3916558	NC_006088.5	1	77735015	77749824	20.02	46.99	1.08	0.11	19.29	24.47	1.37	0.45
znf384	NW_003338928.1	893185	917046	NC_041328.1	17	3860232	3884803	NC_006088.5	1	77752948	77782887	18.45	44.74	1.12	0.16	21.24	19.02	0.97	-0.05
pianp	NW_003338928.1	991595	1038292	NC_041328.1	17	3782910	3816732	NC_006088.5	1	77799606	77817252	14.35	27.34	0.88	-0.19	16.17	15.36	1.02	0.03
tmem139	NW_003338928.1	12410	29165	NC_041328.1	17	10289694	10299690	NC_006088.5	1	78364710	78369487	22.44	51.18	1.05	0.07	16.35	19.6	1.29	0.37
epha1	NW_003338938.1	490737	631524	NC_041328.1	17	9903869	9978325	NC_006088.5	1	78162527	78195974	19.71	40.42	0.94	-0.08	17.08	18.11	1.14	0.19
zyx	NW_003338938.1	635298	673013	NC_041328.1	17	9983430	10014605	NC_006088.5	1	78201043	78231480	16.15	34.12	0.97	-0.04	18.71	17.48	1.01	0.01
fam131b	NW_003338938.1	698420	775982	NC_041328.1	17	10035605	10086120	NC_006088.5	1	78212568	78261294	23.69	41.39	0.8	-0.31	19.38	20.56	1.14	0.19
clcn1	NW_003338938.1	799616	874002	NC_041328.1	17	10098510	10245796	NC_006088.5	1	78261760	78334112	18.44	42.37	1.06	0.08	18.16	19.61	1.16	0.22
casp2	NW_003338938.1	928045	958601	NC_041328.1	17	10246242	10266585	NC_006088.5	1	78336971	78363000	18.64	35.69	0.88	-0.18	15.42	18.61	1.3	0.38
kel	NW_003338938.1	331209	381382	NC_041328.1	17	9820033	9846183	NC_006088.5	1	78547660	78577928	17.46	41.64	1.1	0.14	19.44	20.09	1.11	0.16
gsk3b	NW_003338961.1	297271	424867	NC_041328.1	17	468625	528091	NC_006088.5	1	80749608	80891086	15.81	41.14	1.2	0.26	17.31	17.7	1.1	0.14
maats1	NW_003338961.1	211692	290474	NC_041328.1	17	439786	465387	NC_006088.5	1	80895270	80927971	19.16	36.23	0.87	-0.2	21.42	21.85	1.1	0.14
popdc2	NW_003338961.1	170550	201449	NC_041328.1	17	405806	429147	NC_006088.5	1	80940645	80954049	23.96	39.9	0.77	-0.38	19.93	20.64	1.12	0.16
pla1a	NW_003338961.1	133366	167141	NC_041328.1	17	380538	402706	NC_006088.5	1	80955478	80972890	17.83	45	1.16	0.22	14.38	18.18	1.36	0.45
cops7a	NW_003339000.1	47631	52855	NC_041328.1	17	3741314	3752982	NC_006088.5	1	77817352	77820482	17.37	34.67	0.92	-0.12	17.98	17.62	1.06	0.08
mlf2	NW_003339000.1	105694	119832	NC_041328.1	17	3705606	3718835	NC_006088.5	1	77831588	77838988	21.91	38.69	0.81	-0.3	19.96	24.06	1.3	0.38
ptms	NW_003339000.1	162491	167444	NC_041328.1	17	3641645	3652910	NC_006088.5	1	77844918	77848410	18.53	41.66	1.04	0.05	16.82	14.8	0.95	-0.08
lag3	NW_003339000.1	199063	211780	NC_041328.1	17	3618043	3627154	NC_006088.5	1	77861527	77868721	20.12	44.63	1.02	0.03	20.14	19.16	1.03	0.04
gpr162	NW_003339000.1	297554	318641	NC_041328.1	17	3524489	3547618	NC_006088.5	1	77893003	77899117	19.65	37.78	0.89	-0.17	20.66	18.73	0.98	-0.03
p3h3	NW_003339000.1	326197	360010	NC_041328.1	17	3491588	3516193	NC_006088.5	1	77899809	77922111	16.76	36.57	1.01	0.01	22.23	19.11	0.93	-0.11
cdca3	NW_003339000.1	407202	422404	NC_041328.1	17	3426365	3433268	NC_006088.5	1	77922769	77924912	16.86	41.52	1.13	0.18	23.33	19.27	0.89	-0.17
usp5	NW_003339000.1	422637	449354	NC_041328.1	17	3396893	3425957	NC_006088.5	1	77925265	77940459	19.6	44.2	1.04	0.06	18.46	17.97	1.05	0.07
tpi1	NW_003339000.1	452447	466613	NC_041328.1	17	3379536	3391544	NC_006088.5	1	77940690	77943689	20.71	40.97	0.91	-0.13	21.09	19.42	0.99	-0.01
lrrc23	NW_003339000.1	475616	498838	NC_041328.1	17	3363555	3373403	NC_006088.5	1	77944957	77953331	18.75	39.51	0.97	-0.04	19.43	20.37	1.13	0.18
eno2	NW_003339000.1	499028	521188	NC_041328.1	17	3336249	3363322	NC_006088.5	1	77953530	77962833	21.22	46.26	1	0.01	24.49	26.12	1.15	0.2
atn1	NW_003339000.1	561226	595499	NC_041328.1	17	3270045	3303174	NC_006088.5	1	77968332	77991620	18.72	34.04	0.84	-0.26	19.38	22.14	1.23	0.3
phb2	NW_003339000.1	666658	675326	NC_041328.1	17	3195955	3205181	NC_006088.5	1	78014804	78020503	21.24	41.93	0.91	-0.14	21.52	18.67	0.94	-0.1
ccdc58	NW_003339020.1	116320	138860	NC_041328.1	17	1071770	1080586	NC_006088.5	1	77454326	77463617	22.6	54.41	1.11	0.15	20.5	20.76	1.09	0.13
fam162a	NW_003339020.1	99780	113551	NC_041328.1	17	1085062	1095660	NC_006088.5	1	77463138	77472450	24.55	29.6	0.56	-0.85	18.71	18.64	1.07	0.1
kpna1	NW_003339020.1	32857	94794	NC_041328.1	17	1099937	1129005	NC_006088.5	1	77475063	77526314	17.87	40.09	1.03	0.05	22.17	21.29	1.04	0.05
atp6v1a	NW_003339020.1	405355	454454	NC_041328.1	17	880592	905101	NC_006088.5	1	79969015	79997370	19.06	37.19	0.9	-0.15	19.2	18.76	1.05	0.08
naa50	NW_003339020.1	379510	398876	NC_041328.1	17	907055	924299	NC_006088.5	1	79997432	80018156	21.8	40.9	0.86	-0.21	19.89	25.25	1.37	0.45
usf3	NW_003339020.1	330454	371958	NC_041328.1	17	928875	952477	NC_006088.5	1	80019464	80043397	17.19	36.21	0.97	-0.04	16.94	22.4	1.43	0.51
sidt1	NW_003339020.1	206593	309707	NC_041328.1	17	955032	998855	NC_006088.5	1	80052656	80093243	20.05	49.87	1.15	0.2	16.97	21.07	1.34	0.42
spice1	NW_003339020.1	154254	193378	NC_041328.1	17	1005795	1025199	NC_006088.5	1	80098288	80131901	15.82	41.23	1.2	0.26	19.85	19.7	1.07	0.1
ctc1	NW_003339020.1	457236	567625	NC_041328.1	17	841083	878781	NC_006088.5	1	80162186	80181362	17.04	41.58	1.12	0.17	21.77	27.49	1.36	0.45
gtf2e1	NW_003339020.1	682690	693438	NC_041328.1	17	679956	690281	NC_006088.5	1	80503126	80553744	20.14	37.76	0.86	-0.21	17.22	16.57	1.04	0.05
rabl3	NW_003339020.1	659949	677462	NC_041328.1	17	669544	679778	NC_006088.5	1	80556293	80569250	23.09	35.03	0.7	-0.52	19.23	20.9	1.17	0.23
hgd	NW_003339020.1	635193	657296	NC_041328.1	17	645031	667107	NC_006088.5	1	80581527	80599821	20.47	36.16	0.81	-0.3	20.79	16.99	0.88	-0.18
ndufb4	NW_003339020.1	626421	629973	NC_041328.1	17	637394	642540	NC_006088.5	1	80603135	80605995					11.95	14.63	1.32	0.4
mgat1	2	192771473	192815634	NC_041329.1	18	345027	396878	NC_006088.5	1	90736218	90737406	17.16	34.35	0.92	-0.12	17.45	14.81	0.92	-0.13
arrdc5	NW_003339208.1	260033	261469	NC_041329.1	18	2336228	2340640	NC_006088.5	1	30437661	30447582	13.58	34.59	1.17	0.23	12.03	20.08	1.8	0.85
fndc3a	NW_003338749.1	2201280	2255918	NC_041330.1	Z	27581820	27637602	NC_006088.5	1	170318524	170431952	17.01	37.85	1.03	0.04	17.76	17.29	1.05	0.07
htr2a	1	137031032	137053757					NC_006088.5	1	169666572	169697160	17.57	34.11	0.89	-0.16	15.42	18.36	1.28	0.36
kpna3	1	137551183	137583973					NC_006088.5	1	170597160	170650244	21.19	43.77	0.95	-0.07	18.96	21.23	1.21	0.27
rnaseh2b	1	140176523	140198300					NC_006088.5	1	171220939	171282281	17.36	34.82	0.92	-0.11	7.68	19.62	2.75	1.46
nek5	1	132765285	132791045					NC_006088.5	1	171686461	171711897	18.44	41	1.02	0.03	20.53	20.31	1.07	0.09
nek3	1	132744397	132761948					NC_006088.5	1	171712433	171724948	18.4	45.71	1.14	0.19	19.63	19.37	1.06	0.09
lhfp	1	132275273	132315607					NC_006088.5	1	172287762	172427229	16.66	38.8	1.07	0.1	16.23	16.33	1.08	0.12
gabarapl1	2	81870835	81894968					NC_006088.5	1	79147776	79157668	14.98	28.41	0.87	-0.19	24.75	16.85	0.73	-0.45
vtcn1	3	162411167	162436884					NC_006088.5	1	80149766	80165080	17.14	35.11	0.94	-0.08	15.98	22.97	1.55	0.63
cldnd1	3	176324451	176329608					NC_006088.5	1	84300600	84309886	17.89	40.02	1.03	0.04	10.54	31.55	3.23	1.69
kiaa1524	3	169146025	169176912					NC_006088.5	1	88827764	88854919	21.2	45.74	0.99	-0.01	19.15	21.08	1.19	0.25
abhd10	3	167719181	167726597					NC_006088.5	1	89812141	89820285	17.82	41.66	1.08	0.11	17.73	15.39	0.94	-0.1
tagln3	3	167695266	167709725					NC_006088.5	1	89826351	89837364	19.39	44.79	1.06	0.09	16.85	15.18	0.97	-0.04
cd200	3	167543648	167568643					NC_006088.5	1	89972837	90015122	20.41	35.8	0.81	-0.31	19.86	19.05	1.03	0.05
btla	3	167507928	167523857					NC_006088.5	1	90009250	90021577	13.18	38.57	1.35	0.43	14.36	17.65	1.33	0.41
epha6	3	164179195	164606389					NC_006088.5	1	92140821	92634619	23.39	51.21	1.01	0.01	20.99	22.03	1.13	0.18
mina	3	164055165	164067596					NC_006088.5	1	92756498	92770778	16.23	34.48	0.98	-0.03	19.53	18.1	1	0
creg1	3	163780988	163784385					NC_006088.5	1	93005542	93010415	13.38	45.61	1.57	0.65	15.25	17.9	1.27	0.34
cxadr	3	153714441	153757612					NC_006088.5	1	100685486	100716756	20.93	37.21	0.82	-0.29	18.67	18.73	1.08	0.11
atp5j	3	148278541	148282425					NC_006088.5	1	103856696	103860634	23.26	38.76	0.77	-0.38	18.97	19.58	1.11	0.15
gart	3	143009143	143062518					NC_006088.5	1	106695137	106735453	21.35	45.03	0.97	-0.04	18.95	18.43	1.05	0.07
atp5o	3	142771731	142781426					NC_006088.5	1	106924124	106927541	20.99	34.75	0.76	-0.39	20.91	14.38	0.74	-0.43
dscr3	3	140891781	140900854					NC_006088.5	1	108403292	108421285	23.62	43.19	0.84	-0.25	19.44	19.55	1.08	0.12
mx1	3	138430718	138456509					NC_006088.5	1	110239751	110260516	15.54	38.9	1.15	0.21	13.34	16.61	1.34	0.42
wdr4	3	137453244	137475046					NC_006088.5	1	110880693	110902129	22.45	40.49	0.83	-0.27	17.64	22.71	1.39	0.47
gpr34	3	134253772	134259416					NC_006088.5	1	113197820	113202590	27	39.37	0.67	-0.57	18.95	23.06	1.31	0.39
dmd	3	127257380	128903888					NC_006088.5	1	116192483	117188566	19.08	40.52	0.98	-0.03	19.58	20.74	1.14	0.19
tmem27	3	121548250	121580673					NC_006088.5	1	123277805	123301686	14.3	36.96	1.19	0.25	20.36	17.94	0.95	-0.07
ace2	3	121501128	121544841					NC_006088.5	1	123308711	123331184	20.52	41.31	0.93	-0.11	19.86	19.1	1.04	0.05
tlr7	3	120031332	120038783					NC_006088.5	1	124484206	124508751	20.01	36.65	0.84	-0.24	17.87	19.63	1.18	0.24
clcn4	3	118896398	118945486					NC_006088.5	1	126195715	126233549	22.31	46.37	0.96	-0.06	21.78	23.81	1.18	0.24
dhrsx	3	113555594	113723215					NC_006088.5	1	129980980	130145451	17.36	36.03	0.96	-0.06	18.69	19.21	1.11	0.15
rgn	3	112094399	112105279					NC_006088.5	1	131416722	131436404	17.63	42.72	1.12	0.16	20.77	19.66	1.02	0.03
herc2	3	111527622	111671015					NC_006088.5	1	131806220	131911397	18.97	40.44	0.98	-0.03	18.01	19.8	1.19	0.25
kdelc1	3	101019369	101043384					NC_006088.5	1	144230528	144241407	19.79	39.74	0.93	-0.11	16.44	16.49	1.08	0.11
acod1	3	86669065	86679971					NC_006088.5	1	155852081	155859708	20.08	37.06	0.85	-0.23	16.76	17.97	1.16	0.21
spg20	3	181727163	181754308					NC_006088.5	1	173995677	174011950	19.72	42.64	1	-0.01	19.04	17.41	0.99	-0.02
spata13	3	188885033	189178509					NC_006088.5	1	178578943	178727840	18.97	40.64	0.99	-0.02	22.09	19.95	0.97	-0.04
mmp13	3	192011552	192024563					NC_006088.5	1	183731120	183738421	19.21	45.86	1.1	0.14	19.24	16.77	0.94	-0.09
cntn5	3	193336120	194174612					NC_006088.5	1	184780656	185386260	18.04	43.65	1.11	0.16	18.2	19.71	1.17	0.22
smco4	3	196213792	196299366					NC_006088.5	1	187190211	187218915	19.04	41.24	1	0	16.01	23.84	1.61	0.68
bbs10	4	5811547	5817918					NC_006088.5	1	38115003	38117194	22.3	33.69	0.7	-0.52	20.4	19.84	1.05	0.07
syce3	4	138998541	139010012					NC_006088.5	1	79105000	79108598	21.74	44.47	0.94	-0.09	13.89	19.65	1.53	0.61
fbxo18	5	3833924	3866697					NC_006088.5	1	1655499	1679712	16.28	39.3	1.11	0.15	15.97	17.09	1.15	0.21
fam208b	5	3946906	3976591					NC_006088.5	1	1698333	1745983	15.47	41.01	1.22	0.29	18.58	17.49	1.01	0.02
atp5c1	5	184192	192188					NC_006088.5	1	4815817	4822605	18.6	41.03	1.02	0.02	18.31	22.53	1.33	0.41
alg10	5	99328096	99339403					NC_006088.5	1	15818802	15825287	17.11	40.71	1.1	0.13	18.33	16.1	0.95	-0.08
fam19a5	5	70684963	71119976					NC_006088.5	1	17209169	17633993	17.2	45.77	1.23	0.29	18.51	21.62	1.26	0.33
cped1	5	63597730	63747373					NC_006088.5	1	23413120	23554790	17.74	41.99	1.09	0.13	19.13	17.39	0.98	-0.03
fam19a2	5	51263128	51452779					NC_006088.5	1	32825201	33005487	16.73	51.67	1.42	0.51	17.16	20.95	1.32	0.4
usp15	5	51169118	51233212					NC_006088.5	1	33026379	33090152	19.33	40.88	0.97	-0.04	19.6	20.5	1.13	0.17
tmem5	5	50745899	50747418					NC_006088.5	1	33515763	33527383	25.1	68.22	1.25	0.32	40.31	35.31	0.94	-0.08
otogl	5	37193102	37289371					NC_006088.5	1	39843114	39936453	18.03	41.17	1.05	0.07	20.22	20.75	1.11	0.15
cfap54	5	30178696	30329798					NC_006088.5	1	45929170	46037247	18.88	40.81	1	-0.01	19.39	20.78	1.16	0.21
fam109b	5	27082795	27086784					NC_006088.5	1	49422881	49428092	13.71	31.82	1.07	0.1	15.85	18.88	1.28	0.36
mkl1	5	25827597	25882796					NC_006088.5	1	49964174	50062126	17.91	38.72	1	-0.01	17.5	17.22	1.06	0.09
pdxp	5	23802486	23807157					NC_006088.5	1	51181685	51185095	18.94	30.05	0.73	-0.45	14.81	14.25	1.04	0.05
dennd2a	5	15485325	15558221					NC_006088.5	1	56832204	56889618	19.61	37.43	0.88	-0.19	19.07	22.12	1.25	0.32
kiaa1551	5	10543112	10574604					NC_006088.5	1	59307833	59357780					33.97	29.68	0.94	-0.09
slc6a12	5	11738902	11808506					NC_006088.5	1	60148643	60186824	20.18	40.28	0.92	-0.12	20.53	18.89	0.99	-0.01
ccdc77	5	11936767	11951683					NC_006088.5	1	60275456	60290277	18.06	40.39	1.03	0.04	15.22	18.38	1.3	0.38
cacna1c	5	13084981	13706633					NC_006088.5	1	61132602	61604932	21.24	43.38	0.94	-0.09	19.88	20.41	1.11	0.15
cecr5	5	13782167	13797614					NC_006088.5	1	61641192	61650820	15.22	39.49	1.2	0.26	16.72	18.31	1.18	0.24
cecr1	5	13813111	13845829					NC_006088.5	1	61653446	61672321	15.21	35	1.06	0.08	18.03	16.74	1	0
slco1a2	5	8320237	8353922					NC_006088.5	1	65230064	65281260	19.2	39.67	0.95	-0.07	19.46	20.67	1.15	0.2
kiaa1644	5	85317384	85648671					NC_006088.5	1	69272798	69355042	15.68	36.49	1.07	0.1	14.26	17.83	1.35	0.43
klhl42	5	82891435	82903259					NC_006088.5	1	72671547	72684433	16.3	31.48	0.89	-0.17	14.28	15.77	1.19	0.25
cd9	5	82044380	82062130					NC_006088.5	1	74715961	74739606	31.54	44.48	0.65	-0.62	19.15	22.8	1.28	0.36
arhgef5	5	82116342	82189918					NC_006088.5	1	74766817	74802789	20.8	44.59	0.99	-0.02	23.3	20.01	0.93	-0.11
hsd3b1	NW_003338765.1	413288	419455					NC_006088.5	1	79311683	79327343	21.35	46.39	1	0	15.99	19.34	1.3	0.38
tbx15	NW_003338765.1	598015	671542					NC_006088.5	1	79496526	79586758	22.09	42.3	0.88	-0.18	21.11	19.8	1.01	0.02
lipi	NW_003338777.1	1571442	1606671					NC_006088.5	1	99391567	99412133	18.59	43.73	1.08	0.12	20.13	22.24	1.19	0.25
mdm1	NW_003338803.1	1235565	1260160					NC_006088.5	1	35233247	35257618	20.31	38.39	0.87	-0.2	19.74	20.69	1.13	0.18
il17rel	NW_003338824.1	1758427	1827384					NC_006088.5	1	20198058	20241024	19.94	37.15	0.86	-0.22	22.41	22.66	1.09	0.12
rps3	NW_003338845.1	701316	709551					NC_006088.5	1	196638372	196645387	16.53	38.91	1.08	0.12	13.3	17.64	1.43	0.52
usp35	NW_003338884.1	465567	499039					NC_006088.5	1	194251099	194279096	15.91	34.61	1	0	17.29	20.44	1.27	0.35
vamp1	NW_003338928.1	548680	558758					NC_006088.5	1	77556773	77584607	20.45	44.78	1.01	0.01	22.45	20.95	1.01	0.01
mrpl51	NW_003338928.1	564531	567328					NC_006088.5	1	77585838	77587391	17.22	46.56	1.25	0.32	17.48	20.37	1.26	0.33
gstk1	NW_003338928.1	164182	178122					NC_006088.5	1	78425551	78436579	18.11	39.66	1.01	0.01	17.46	15.94	0.98	-0.02
gpalpp1	NW_003338942.1	615758	645864					NC_006088.5	1	168950859	168965646	18.8	42.62	1.04	0.06	17.62	17.14	1.05	0.07
slc25a30	NW_003338942.1	764128	792678					NC_006088.5	1	169101373	169110759	20.47	34.91	0.79	-0.35	21.53	18	0.9	-0.15
fbxo40	NW_003339020.1	5067	21723					NC_006088.5	1	77526475	77532954	20.12	38.15	0.87	-0.19	20.89	19.56	1.01	0.01
pold3	NW_003339036.1	585218	619704					NC_006088.5	1	195879128	195910184	16.15	36.18	1.03	0.05	16.6	11.79	0.77	-0.38
fam107b	NW_003339106.1	40491	199284					NC_006088.5	1	7825013	7949297	23.36	47.69	0.94	-0.09	14.43	18.94	1.42	0.5
mtpn	NW_003339149.1	167165	199974					NC_006088.5	1	58205713	58243481	21.13	36.61	0.8	-0.33	15.54	18.47	1.28	0.36
ifnar2	NW_003339175.1	231731	252685					NC_006088.5	1	106580181	106591467	14.27	42.03	1.36	0.44	15.91	23.15	1.57	0.65
nrf1	NW_003339200.1	297396	354914					NC_006088.5	1	1428121	1476140	17.62	37.58	0.98	-0.03	18.06	17.94	1.07	0.1
rps11	NW_003339240.1	227828	234351					NC_006088.5	1	197371004	197373890	16.11	32.31	0.92	-0.11	15.23	20.03	1.42	0.5
shank3	NW_003339384.1	73057	166147					NC_006088.5	1	429321	703272	12.85	34.3	1.23	0.3	17.89	15.48	0.93	-0.1
pcbp2	2	73363780	73391499	NC_041313.1	2	8749163	8776078	NC_006089.5	2	85127814	85618912	17.54	41.5	1.09	0.12	17.6	21.4	1.31	0.39
pttg1ip	3	33886527	33908430	NC_041316.1	5	61451124	61464560	NC_006089.5	2	21749405	21771949	19.36	21.37	0.51	-0.98	22.02	16.66	0.82	-0.29
pdia4	6	53454678	53471776	NC_041317.1	6	85012	101925	NC_006089.5	2	54400029	54411549	21.35	41.94	0.91	-0.14	21.69	20.22	1.01	0.01
nfx1	4	66781890	66839934	NC_041318.1	7	81203595	81240708	NC_006089.5	2	55355095	55431841	17.45	40.74	1.08	0.11	16.62	19.79	1.28	0.36
slc12a7	4	67862993	68005424	NC_041318.1	7	81870813	81964756	NC_006089.5	2	55454594	55529290	20.81	43.78	0.97	-0.05	22.54	22.52	1.08	0.11
adnp2	4	53227155	53248334	NC_041318.1	7	59367200	59382782	NC_006089.5	2	56052774	56071351	27.9	55.54	0.92	-0.12	23.3	29.09	1.35	0.43
rbfa	4	53194007	53203990	NC_041318.1	7	59342292	59348354	NC_006089.5	2	56089456	56105012	17.49	44.77	1.18	0.24	22.51	18.85	0.9	-0.15
txnl4a	4	53138500	53146667	NC_041318.1	7	59307804	59314416	NC_006089.5	2	56166292	56177703	13.81	41.34	1.38	0.46	23.9	20.01	0.9	-0.15
hsbp1l1	4	53130648	53138606	NC_041318.1	7	59301202	59306345	NC_006089.5	2	56182363	56185362	24.94	50.51	0.93	-0.1	26.87	19.03	0.76	-0.39
pqlc1	4	53042901	53113506	NC_041318.1	7	59235240	59300915	NC_006089.5	2	56191033	56265429	19.06	41.95	1.01	0.02	16.96	18.31	1.16	0.22
kcng2	4	52917335	53033304	NC_041318.1	7	59184472	59232496	NC_006089.5	2	56269863	56342379	21.97	46.86	0.98	-0.03	26.39	26.02	1.06	0.09
ctdp1	4	52783129	52830400	NC_041318.1	7	59085815	59137099	NC_006089.5	2	56379048	56480181	18.54	38.04	0.95	-0.08	20.12	18.24	0.98	-0.03
nfatc1	4	52504017	52674663	NC_041318.1	7	58882613	59010912	NC_006089.5	2	56571870	56689629	21.28	39.8	0.86	-0.21	19.44	21.12	1.17	0.23
atp9b	4	52299524	52458671	NC_041318.1	7	58735660	58853993	NC_006089.5	2	56707197	56875310	19.86	46.8	1.09	0.12	20.68	19.73	1.03	0.04
sall3	4	52243563	52267979	NC_041318.1	7	58690996	58716115	NC_006089.5	2	56913263	56940043	19.8	41.62	0.97	-0.05	22.32	18.5	0.89	-0.16
kiaa0319	4	53983975	54025724	NC_041318.1	7	59913719	59946779	NC_006089.5	2	57759873	57816775	17.76	37.14	0.96	-0.05	18.53	16.07	0.94	-0.1
aldh5a1	4	54025803	54045946	NC_041318.1	7	59946214	59962146	NC_006089.5	2	57814628	57824916	20.86	40.93	0.9	-0.15	16.29	19.12	1.27	0.34
gpld1	4	54046085	54088799	NC_041318.1	7	59961302	59987611	NC_006089.5	2	57826835	57852534	23.22	44.88	0.89	-0.17	18.39	22.77	1.34	0.42
mrs2	4	54090562	54109896	NC_041318.1	7	59991160	60018834	NC_006089.5	2	57853491	57864596	17.44	41.74	1.1	0.14	19.46	20.92	1.16	0.21
dcdc2	4	54158277	54217309	NC_041318.1	7	60016768	60061081	NC_006089.5	2	57869507	57929954	12.75	33.86	1.22	0.29	16.06	20.41	1.37	0.45
nrsn1	4	54229468	54252051	NC_041318.1	7	60074214	60088967	NC_006089.5	2	57938757	57945892	20.55	37.83	0.85	-0.24	20.32	35.26	1.87	0.9
prl	4	54983217	54990003	NC_041318.1	7	60634497	60643690	NC_006089.5	2	58571228	58577382	16.95	34.87	0.95	-0.08	17.16	20.84	1.31	0.39
sox4	4	55340502	55345296	NC_041318.1	7	60936110	60938487	NC_006089.5	2	58890315	58891803	22.42	53.29	1.1	0.13	22.04	22.88	1.12	0.16
cdkal1	4	55475855	55794805	NC_041318.1	7	61020141	61250645	NC_006089.5	2	59039260	59415499	19.95	37.48	0.87	-0.21	18.5	20.69	1.21	0.27
e2f3	4	55797829	55833170	NC_041318.1	7	61252627	61277407	NC_006089.5	2	59418900	59462634	20.23	55.03	1.25	0.33	16.34	18.61	1.23	0.3
mboat1	4	55850414	55890911	NC_041318.1	7	61289897	61321836	NC_006089.5	2	59566566	59627238	15.39	36.15	1.08	0.11	21.95	20.23	0.99	-0.01
id4	4	56128061	56136383	NC_041318.1	7	61454432	61459785	NC_006089.5	2	59731677	59733510	16.22	31.33	0.89	-0.17	11.76	10.85	0.99	-0.01
rnf144b	4	56752187	56823056	NC_041318.1	7	61852600	61923137	NC_006089.5	2	60234250	60324129	19.64	40.08	0.94	-0.09	19.15	19.41	1.09	0.13
dek	4	56862959	56879579	NC_041318.1	7	61923912	61941909	NC_006089.5	2	60324480	60369323	17.11	41.04	1.11	0.14	23.05	21.13	0.99	-0.02
kdm1b	4	56888788	56917704	NC_041318.1	7	61942598	61966838	NC_006089.5	2	60344878	60373545	19.48	37.57	0.89	-0.17	19.19	21.11	1.19	0.25
tpmt	4	56925868	56938519	NC_041318.1	7	61966997	61986179	NC_006089.5	2	60373623	60382616	20.07	42.33	0.97	-0.04	16.81	23.58	1.51	0.6
nhlrc1	4	56947412	56949006	NC_041318.1	7	61986222	61991549	NC_006089.5	2	60384193	60387204	36.82	71.01	0.89	-0.17	21.32	52.7	2.67	1.41
sirt5	4	57071905	57080979	NC_041318.1	7	62076702	62087981	NC_006089.5	2	60510182	60519961	18.78	39.65	0.97	-0.04	16.02	15.92	1.07	0.1
nol7	4	57083836	57090694	NC_041318.1	7	62088706	62096564	NC_006089.5	2	60520070	60523466	18.26	46.43	1.17	0.23	19.34	19.97	1.11	0.15
ranbp9	4	57091148	57130383	NC_041318.1	7	62097492	62124918	NC_006089.5	2	60523847	60561356	21.18	45.99	1	0	20.29	22.53	1.2	0.26
mcur1	4	57164067	57179297	NC_041318.1	7	62138976	62151858	NC_006089.5	2	60595552	60610916	19.47	42.7	1.01	0.01	21.84	19.24	0.95	-0.07
rnf182	4	57228643	57267693	NC_041318.1	7	62182660	62201738	NC_006089.5	2	60639783	60668283	19.54	46.34	1.09	0.13	19.1	23.33	1.32	0.4
jarid2	4	57919189	58162677	NC_041318.1	7	62565174	62754100	NC_006089.5	2	61065775	61271218	18.78	38.9	0.95	-0.07	19.42	18.19	1.01	0.01
dtnbp1	4	58164404	58241388	NC_041318.1	7	62754728	62796584	NC_006089.5	2	61272021	61340796	24.47	45.11	0.85	-0.24	22.91	19.98	0.94	-0.09
mylip	4	58372670	58385416	NC_041318.1	7	62940931	62953626	NC_006089.5	2	61479711	61493936	19.38	38.84	0.92	-0.12	18.56	20.36	1.18	0.24
gmpr	4	58428161	58471526	NC_041318.1	7	62985494	63012219	NC_006089.5	2	61526239	61561492	21.02	46.39	1.02	0.02	22.88	21.05	0.99	-0.01
atxn1	4	58476600	58785013	NC_041318.1	7	63015029	63238132	NC_006089.5	2	61566796	62027465	17.79	38.63	1	0	19.32	20.13	1.12	0.17
stmnd1	4	58948803	58962220	NC_041318.1	7	63302153	63310371	NC_006089.5	2	61883010	61892071	26.16	46.32	0.82	-0.29	11.3	11.42	1.09	0.12
rbm24	4	58991133	59014458	NC_041318.1	7	63326263	63344740	NC_006089.5	2	61921863	61947358	22.16	39.72	0.83	-0.28	15.72	19.81	1.36	0.44
cap2	4	59033485	59087233	NC_041318.1	7	63356559	63400839	NC_006089.5	2	61960397	62037361	16.1	43.37	1.24	0.31	15.69	20.38	1.4	0.49
nup153	4	59113606	59160671	NC_041318.1	7	63416700	63449528	NC_006089.5	2	62039157	62086250	18.49	35.61	0.89	-0.17	19.5	19.87	1.1	0.14
pak1ip1	4	59187559	59197267	NC_041318.1	7	63472319	63480396	NC_006089.5	2	62101085	62110796	21.38	39.98	0.86	-0.21	20.11	17.98	0.96	-0.05
gfod1	4	59250602	59310594	NC_041318.1	7	63508438	63552322	NC_006089.5	2	62135877	62206799	17.55	41.2	1.08	0.11	19.11	21.35	1.2	0.27
phactr1	4	59354307	59703816	NC_041318.1	7	63576872	63828749	NC_006089.5	2	62237668	62533078	24.81	48.7	0.9	-0.14	19.92	20.39	1.1	0.14
fbxl7	4	60344048	60539717	NC_041318.1	7	80433202	80576784	NC_006089.5	2	75829066	75999030	20.51	35.77	0.8	-0.32	19.92	14.91	0.81	-0.31
ankh	4	60703158	60923536	NC_041318.1	7	80152729	80289286	NC_006089.5	2	76157252	76248752	18.03	42.59	1.09	0.12	19.2	18.32	1.03	0.04
trio	4	61114332	61512749	NC_041318.1	7	79780168	80059963	NC_006089.5	2	76335022	76572447	19.88	41.42	0.96	-0.06	19.79	19.54	1.06	0.09
dnah5	4	61559561	61711575	NC_041318.1	7	79580111	79748717	NC_006089.5	2	76621415	76735656	18.43	40.37	1.01	0.01	19.18	20.88	1.17	0.23
dap	4	66393646	66465432	NC_041318.1	7	81010560	81044458	NC_006089.5	2	78125292	78169245	22.04	57.38	1.2	0.26	14.48	21.03	1.57	0.65
ankrd33b	4	66472068	66538459	NC_041318.1	7	81052976	81088033	NC_006089.5	2	78181112	78221854	16.9	35.39	0.96	-0.05	12.4	13.86	1.21	0.27
snrnp48	4	66560295	66574216	NC_041318.1	7	2506778	2550848	NC_006089.5	2	78256656	78262130	19.05	38.12	0.92	-0.12	17.68	21.7	1.32	0.4
ropn1l	4	66576841	66591095	NC_041318.1	7	81106329	81113434	NC_006089.5	2	78263681	78272601	18.78	44.07	1.08	0.11	14.9	21.63	1.57	0.65
cct5	4	82222222	82249410	NC_041318.1	7	91103419	91117989	NC_006089.5	2	78405520	78413505	22.98	38.54	0.77	-0.37	18.82	20.02	1.15	0.2
sema5a	4	82305294	82503775	NC_041318.1	7	91154321	91341038	NC_006089.5	2	78594765	78914685	16.19	40.1	1.14	0.19	21.33	19.72	1	0
mtrr	4	82508924	82538933	NC_041318.1	7	91344037	91355409	NC_006089.5	2	79183831	79210617	18.22	41.3	1.04	0.06	20.67	20.35	1.06	0.09
adcy2	4	82566995	82713227	NC_041318.1	7	91375488	91522188	NC_006089.5	2	79235396	79440844	22.1	43.72	0.91	-0.13	19.82	21.51	1.17	0.23
srd5a1	4	82994215	83031464	NC_041318.1	7	84810307	84829196	NC_006089.5	2	79770219	79786886	18.54	41.07	1.02	0.03	18.42	17.51	1.02	0.04
nsun2	4	83037466	83069654	NC_041318.1	7	84765070	84797915	NC_006089.5	2	79786750	79803224	17.18	39.19	1.05	0.07	20.46	19.05	1	0.01
tert	4	68146938	68189384	NC_041318.1	7	82093008	82126972	NC_006089.5	2	85740047	85772412	15.44	39.85	1.19	0.25	17.24	16.3	1.02	0.03
clptm1l	4	68193587	68231809	NC_041318.1	7	82129486	82154741	NC_006089.5	2	85779279	85815041	19.29	39.35	0.94	-0.09	17.52	21.31	1.31	0.39
lpcat1	4	68250514	68333085	NC_041318.1	7	82169127	82215630	NC_006089.5	2	85817460	85884388	20.43	45.92	1.04	0.05	23.23	23.11	1.07	0.1
ndufs6	4	68484442	68493843	NC_041318.1	7	82355187	82362765	NC_006089.5	2	85983022	85992183	13.64	40.67	1.37	0.46	12.19	8.29	0.73	-0.45
irx4	4	68576985	68607889	NC_041318.1	7	82388988	82407009	NC_006089.5	2	86040192	86053458	17.88	37.06	0.95	-0.07	22.05	14.37	0.7	-0.51
anks6	4	66848291	66877598	NC_041318.1	7	81263023	81286221	NC_006089.5	2	87808519	87850464	19.24	42.25	1.01	0.02	19.85	21.44	1.16	0.22
galnt12	4	66887648	66934461	NC_041318.1	7	81289931	81326258	NC_006089.5	2	87858473	87904230	21.4	43.32	0.93	-0.1	21.12	20.5	1.05	0.07
elp2	4	67376144	67469431	NC_041318.1	7	81589161	81641785	NC_006089.5	2	88407139	88439399	18.24	42.14	1.06	0.09	19.47	19.32	1.07	0.1
ctnnal1	4	67510020	67567670	NC_041318.1	7	81665966	81726197	NC_006089.5	2	88491623	88550596	18.64	41.32	1.02	0.03	17.15	19.75	1.24	0.31
slc39a6	4	67581668	67608902	NC_041318.1	7	81738872	81756276	NC_006089.5	2	88552876	88571293	17.11	38.96	1.05	0.07	18.5	19.69	1.15	0.2
tmeff1	4	67664501	67814260	NC_041318.1	7	81787179	81857195	NC_006089.5	2	88618115	88737597	20.69	45.16	1.01	0.01	19.91	19.41	1.05	0.07
scgn	4	53419918	53452851	NC_041318.1	7	59534965	59554136	NC_006089.5	2	89883623	89906749	17.68	36.92	0.96	-0.06	19.67	19.01	1.04	0.06
gmnn	4	53911901	53935255	NC_041318.1	7	59864857	59877005	NC_006089.5	2	90209332	90214743	9.63	41.04	1.96	0.97	17.82	25.7	1.55	0.64
acot13	4	53948040	53953576	NC_041318.1	7	59898819	59902866	NC_006089.5	2	90236209	90240949	25.77	38.56	0.69	-0.54	35.64	19.86	0.6	-0.73
tdp2	4	53966483	53978100	NC_041318.1	7	59903088	59909676	NC_006089.5	2	90240959	90248207	19.56	34.52	0.81	-0.3	18.2	19.72	1.17	0.22
galr1	4	51161722	51196076	NC_041318.1	7	57862874	57880142	NC_006089.5	2	90396527	90410843	17.12	40	1.08	0.11	17.94	18.62	1.12	0.16
mbp	4	50858948	51020018	NC_041318.1	7	57682438	57779363	NC_006089.5	2	90467949	90575812	21.63	43.84	0.93	-0.1	22.22	20.67	1	0
znf236	4	50796790	50853922	NC_041318.1	7	57628189	57674356	NC_006089.5	2	90575424	90658427	18.81	42.67	1.05	0.06	20.81	18.81	0.97	-0.04
znf516	4	50576923	50711134	NC_041318.1	7	57460398	57568810	NC_006089.5	2	90773129	90901584	18.53	44.07	1.1	0.13	20.19	20.04	1.07	0.1
zadh2	4	49787086	49799395	NC_041318.1	7	56852191	56862357	NC_006089.5	2	91389469	91396419	18.85	39.26	0.96	-0.06	16.61	15.14	0.98	-0.03
znf407	4	49309748	49666356	NC_041318.1	7	56416031	56756806	NC_006089.5	2	91465447	91809490	17.65	35.67	0.93	-0.1	18.01	18.2	1.09	0.12
cndp2	4	49193359	49226252	NC_041318.1	7	56356245	56375850	NC_006089.5	2	91847137	91861414	15.94	36.59	1.06	0.08	18.64	21.88	1.27	0.34
timm21	4	49007973	49019565	NC_041318.1	7	56239735	56247145	NC_006089.5	2	91981471	91986791	21.24	38.47	0.83	-0.26	17.67	23.45	1.43	0.52
fbxo15	4	48982081	49007902	NC_041318.1	7	56225654	56239617	NC_006089.5	2	91986749	92010834	17.8	34.02	0.88	-0.18	16.55	18.88	1.23	0.3
neto1	4	48326652	48463058	NC_041318.1	7	55813365	55908743	NC_006089.5	2	92477136	92545515	20.46	39.07	0.88	-0.18	17.6	18.87	1.16	0.21
cbln2	4	48246386	48258300	NC_041318.1	7	55759939	55768033	NC_006089.5	2	92619324	92624933	25.29	46.94	0.86	-0.23	13.23	29.74	2.42	1.28
socs6	4	47123197	47156437	NC_041318.1	7	54987088	55010775	NC_006089.5	2	93529295	93559473	18.33	40.74	1.02	0.03	21.09	20.83	1.06	0.09
rttn	4	46996841	47093232	NC_041318.1	7	54879372	54967489	NC_006089.5	2	93592079	93677541	18.64	39.91	0.99	-0.02	18.48	19.23	1.12	0.17
cd226	4	46963251	46987021	NC_041318.1	7	54857864	54871394	NC_006089.5	2	93677419	93717880	17.27	41.96	1.12	0.16	18.5	18.06	1.05	0.07
dok6	4	46692105	46958416	NC_041318.1	7	54671688	54855011	NC_006089.5	2	93717636	93972408	19.7	47.15	1.1	0.14	20.82	24.84	1.29	0.36
tmx3	4	46362677	46448329	NC_041318.1	7	54458818	54484064	NC_006089.5	2	94226785	94252977	19.53	40.47	0.95	-0.07	19.4	18.83	1.05	0.07
dsel	4	45807530	45817024	NC_041318.1	7	54010614	54016401	NC_006089.5	2	94650893	94657982	20.1	38.65	0.89	-0.17	20.07	18.05	0.97	-0.04
mc2r	4	43438723	43440144	NC_041318.1	7	52405004	52406151	NC_006089.5	2	96511497	96529153	15.37	45.06	1.35	0.43	25.59	16.75	0.71	-0.5
mc5r	4	43404590	43405279	NC_041318.1	7	52384195	52385209	NC_006089.5	2	96555885	96564589	29.31	61.75	0.97	-0.04	32.99	27.82	0.91	-0.14
rnmt	4	43348382	43371077	NC_041318.1	7	52329830	52343269	NC_006089.5	2	96580070	96598993	21.59	38.02	0.81	-0.3	18.53	20.95	1.22	0.29
fam210a	4	43327775	43348308	NC_041318.1	7	52305109	52329676	NC_006089.5	2	96599127	96616418	13.95	36.45	1.2	0.27	19.1	21.41	1.21	0.27
ldlrad4	4	43007190	43304079	NC_041318.1	7	51991895	52287693	NC_006089.5	2	96624566	96900969	18.11	39.59	1.01	0.01	16.12	19.47	1.3	0.38
cep192	4	42890538	42950032	NC_041318.1	7	51927630	51976103	NC_006089.5	2	96924624	96981992	18.36	41.77	1.05	0.07	19.31	18.63	1.04	0.06
seh1l	4	42878056	42888289	NC_041318.1	7	51911920	51926211	NC_006089.5	2	96985896	96998523	20.09	39.14	0.9	-0.16	16.53	18.81	1.23	0.3
ptpn2	4	42837302	42870621	NC_041318.1	7	51879817	51909620	NC_006089.5	2	97013572	97047494	22.14	43.27	0.9	-0.15	19.12	23.79	1.34	0.42
psmg2	4	42827701	42838239	NC_041318.1	7	51869873	51877070	NC_006089.5	2	97050334	97057113	18.86	38.17	0.93	-0.1	20.64	23.35	1.22	0.29
cep76	4	42810014	42827595	NC_041318.1	7	51855076	51870178	NC_006089.5	2	97057146	97071816	19.4	41.69	0.99	-0.01	17.28	19.69	1.23	0.3
spire1	4	42755040	42802060	NC_041318.1	7	51772631	51854067	NC_006089.5	2	97065555	97197792	22.58	42.49	0.87	-0.21
tmem200c	4	41519120	41535469	NC_041318.1	7	49558504	49568664	NC_006089.5	2	99982465	99987632	18.26	40.43	1.02	0.03	19.49	21.96	1.21	0.28
epb41l3	4	41756312	41872466	NC_041318.1	7	49356905	49485568	NC_006089.5	2	100074785	100216148	21.37	48.01	1.04	0.05	23.29	21.49	0.99	-0.01
zbtb14	4	41881955	41890205	NC_041318.1	7	49342416	49351107	NC_006089.5	2	100238975	100243374	13.23	35.44	1.23	0.3	17.7	16.57	1.01	0.01
akain1	4	41897453	41908679	NC_041318.1	7	49331761	49337832	NC_006089.5	2	100257486	100276143	21.34	34.97	0.76	-0.41	9.13	18.85	2.23	1.15
tgif1	4	42444145	42458683	NC_041318.1	7	48911071	48923535	NC_006089.5	2	100818187	100826684	19.27	43.24	1.03	0.05	19.93	13.56	0.73	-0.45
myom1	4	42492169	42591435	NC_041318.1	7	48804064	48875325	NC_006089.5	2	100908800	100989177	19.7	40.6	0.95	-0.07	22.12	20.17	0.98	-0.02
lpin2	4	42602180	42640777	NC_041318.1	7	48748378	48784186	NC_006089.5	2	100993061	101032765	19.77	43.23	1.01	0.01	20.05	19.87	1.07	0.1
emilin2	4	42650083	42694040	NC_041318.1	7	48701519	48747208	NC_006089.5	2	101034915	101068939	20.43	40.43	0.91	-0.13	21.52	20.11	1.01	0.01
smchd1	4	42708727	42735529	NC_041318.1	7	48618023	48694023	NC_006089.5	2	101090882	101163409	19.6	46.93	1.1	0.14	18.22	19.14	1.13	0.18
ndc80	4	40272195	40321399	NC_041318.1	7	48600617	48614843	NC_006089.5	2	101172292	101191045	16.24	40.38	1.15	0.2	18.7	18.02	1.04	0.06
mettl4	4	40249092	40272141	NC_041318.1	7	48586222	48600575	NC_006089.5	2	101191111	101221653	23.46	37.93	0.74	-0.42	19.39	15.45	0.86	-0.22
adcyap1	4	39652822	39681759	NC_041318.1	7	48183894	48198071	NC_006089.5	2	101835255	101838086	12.08	37.57	1.43	0.52	14.55	12.18	0.9	-0.15
yes1	4	39548912	39568514	NC_041318.1	7	48123617	48155304	NC_006089.5	2	101881440	101930073	21.4	44.52	0.96	-0.06	22.22	22.57	1.1	0.13
tyms	4	39515215	39527712	NC_041318.1	7	48091001	48098034	NC_006089.5	2	101940865	101950968	19.05	39.15	0.95	-0.08	18.17	19.16	1.14	0.19
clul1	4	39494107	39509663	NC_041318.1	7	48078710	48089443	NC_006089.5	2	101952737	101965821	22.91	41.59	0.84	-0.26	18.95	19.98	1.14	0.18
thoc1	4	39318518	39340889	NC_041318.1	7	47935675	47953358	NC_006089.5	2	102126849	102147196	19.02	39.68	0.96	-0.06	21.26	19.21	0.97	-0.04
usp14	4	39289899	39317130	NC_041318.1	7	47918733	47934860	NC_006089.5	2	102148236	102165642	15.7	41.44	1.22	0.28	18.54	20.33	1.18	0.24
rock1	4	39196880	39283350	NC_041318.1	7	47858440	47916374	NC_006089.5	2	102169764	102246998	19.13	40.88	0.98	-0.02	20.05	21.92	1.18	0.24
greb1l	4	38961244	39150903	NC_041318.1	7	47670437	47830100	NC_006089.5	2	102280644	102409696	18.62	41.6	1.03	0.04	19.51	19.05	1.05	0.07
esco1	4	38938061	38957530	NC_041318.1	7	47651325	47670139	NC_006089.5	2	102410326	102438717	12.49	37.65	1.39	0.47	21.47	18.08	0.91	-0.14
abhd3	4	38903794	38929493	NC_041318.1	7	47634949	47649202	NC_006089.5	2	102443790	102465927	19.66	38.86	0.91	-0.13	17.92	20.64	1.24	0.31
mib1	4	38839657	38892256	NC_041318.1	7	47588052	47630317	NC_006089.5	2	102477438	102550524	19.45	41.66	0.99	-0.02	18.17	19.99	1.19	0.25
gata6	4	38666758	38713573	NC_041318.1	7	47465488	47499901	NC_006089.5	2	102636810	102654409	18.33	47.14	1.18	0.24	18.61	20.78	1.2	0.27
rbbp8	4	38457990	38512939	NC_041318.1	7	47332371	47371195	NC_006089.5	2	102821485	102860407	22.64	39.38	0.8	-0.32	21	18.8	0.97	-0.05
cables1	4	38376403	38436516	NC_041318.1	7	47262562	47317770	NC_006089.5	2	102881201	102953764	18.24	38.83	0.98	-0.03	18.1	17.19	1.02	0.03
tmem241	4	38316077	38369326	NC_041318.1	7	47217614	47257963	NC_006089.5	2	102964278	103017508	18.09	41.41	1.05	0.08	19.64	16.87	0.93	-0.11
riok3	4	38288253	38308551	NC_041318.1	7	47202133	47216201	NC_006089.5	2	103020575	103032233	21.49	40.31	0.86	-0.21	18.79	22.02	1.26	0.34
npc1	4	38209588	38261191	NC_041318.1	7	47133826	47179537	NC_006089.5	2	103048599	103074967	19.78	39.02	0.91	-0.14	18.1	19.18	1.14	0.19
ankrd29	4	38167250	38197743	NC_041318.1	7	47102384	47125687	NC_006089.5	2	103080774	103114610	20.96	43.72	0.96	-0.06	19.66	19.74	1.08	0.11
lama3	4	37986022	38143226	NC_041318.1	7	46963228	47092657	NC_006089.5	2	103119306	103232233	20.25	40.17	0.91	-0.13	19.97	20.54	1.11	0.15
ttc39c	4	37903883	37973377	NC_041318.1	7	46892524	46952067	NC_006089.5	2	103247546	103281852	14.66	39.13	1.23	0.3	20.07	19.68	1.06	0.08
cabyr	4	37877474	37900137	NC_041318.1	7	46875266	46889674	NC_006089.5	2	103279794	103287370	14.37	36.85	1.18	0.24	18.66	23.1	1.33	0.42
osbpl1a	4	37775889	37876713	NC_041318.1	7	46715010	46874224	NC_006089.5	2	103287583	103363967	20.92	38.74	0.85	-0.23	18.38	20.61	1.21	0.27
impact	4	37738964	37760670	NC_041318.1	7	46776271	46794179	NC_006089.5	2	103371901	103389992	22.94	44.92	0.9	-0.15	17.72	21.19	1.29	0.37
znf521	4	37175036	37492274	NC_041318.1	7	46316751	46606098	NC_006089.5	2	103608519	103841505	18.38	43.13	1.08	0.11	20.3	18.41	0.98	-0.03
ss18	4	36823835	36856077	NC_041318.1	7	46034467	46063824	NC_006089.5	2	104083432	104126234	14.71	40.06	1.25	0.33	16.74	17.94	1.16	0.21
taf4b	4	36727841	36808126	NC_041318.1	7	45970965	46021363	NC_006089.5	2	104150697	104224448	18.54	44.47	1.11	0.14	15.69	18.5	1.27	0.35
kctd1	4	36636893	36695746	NC_041318.1	7	45871439	45941033	NC_006089.5	2	104250513	104347521	21.04	42.25	0.93	-0.11	21.66	19.48	0.97	-0.04
aqp4	4	36445035	36462702	NC_041318.1	7	45781455	45798470	NC_006089.5	2	104434445	104447281	20.47	34.5	0.78	-0.36	15.84	20.36	1.39	0.47
chst9	4	36333374	36425858	NC_041318.1	7	45708362	45765451	NC_006089.5	2	104463811	104551433	20.22	42.33	0.96	-0.05	21.31	18.5	0.94	-0.1
cdh2	4	35844716	36002954	NC_041318.1	7	45366225	45491353	NC_006089.5	2	104786665	104900468	20.18	38.97	0.89	-0.17	19.61	21.36	1.17	0.23
fam110b	4	27389553	27492787	NC_041318.1	7	38949777	39042523	NC_006089.5	2	111802942	111906323	17.26	41.72	1.11	0.16	12.7	17.98	1.53	0.61
ubxn2b	4	27582977	27608440	NC_041318.1	7	38879252	38894876	NC_006089.5	2	111988303	112005347	16.83	35.22	0.96	-0.05	18.59	15.63	0.91	-0.14
sdcbp	4	27646472	27664406	NC_041318.1	7	38831992	38848499	NC_006089.5	2	112050094	112062671	17.27	44.49	1.19	0.25	20.67	18.8	0.98	-0.03
nsmaf	4	27665525	27691611	NC_041318.1	7	38793288	38831285	NC_006089.5	2	112065450	112104643	19.15	41.86	1.01	0.01	20.45	20.85	1.1	0.14
tox	4	27744799	28011242	NC_041318.1	7	38568575	38759370	NC_006089.5	2	112151978	112372774	21.45	41.92	0.9	-0.15	19.89	23.76	1.29	0.37
ca8	4	28356200	28416578	NC_041318.1	7	38253898	38306261	NC_006089.5	2	112701147	112753316	18.57	43.34	1.08	0.1	18.16	16.21	0.96	-0.06
rab2a	4	28447393	28494444	NC_041318.1	7	38192332	38226324	NC_006089.5	2	112818651	112859453	18.48	39.55	0.99	-0.02	17.5	22.34	1.38	0.46
chd7	4	28519464	28667845	NC_041318.1	7	38034753	38176982	NC_006089.5	2	112915343	113003232	18.88	41.39	1.01	0.01	19.24	21.04	1.18	0.24
clvs1	4	28852027	28936886	NC_041318.1	7	37779334	37846803	NC_006089.5	2	113184668	113283909	19.56	40.85	0.96	-0.06	18.66	17.37	1	0.01
ggh	4	29410377	29426383	NC_041318.1	7	37393578	37406178	NC_006089.5	2	113789231	113802909	23.83	38.02	0.74	-0.44	22.6	21.95	1.05	0.07
ttpa	4	29430029	29450774	NC_041318.1	7	37372245	37391154	NC_006089.5	2	113803561	113818994	16.46	43.06	1.21	0.27	20.93	19.08	0.98	-0.02
ythdf3	4	29472659	29504801	NC_041318.1	7	37337827	37358556	NC_006089.5	2	113842567	113864468	19.9	40.86	0.95	-0.08	20.61	23.75	1.24	0.31
bhlhe22	4	30018405	30019462	NC_041318.1	7	36888847	36892772	NC_006089.5	2	114381432	114383492	13.45	32.72	1.12	0.16	16.76	15.42	0.99	-0.01
armc1	4	30509714	30533429	NC_041318.1	7	36535509	36554913	NC_006089.5	2	114773590	114804526	18.54	43.77	1.09	0.12	19.05	20.09	1.14	0.19
mtfr1	4	30536773	30556810	NC_041318.1	7	36512954	36533267	NC_006089.5	2	114804131	114825447	19.47	42.3	1	0	19.67	20.04	1.1	0.14
pde7a	4	30561681	30598753	NC_041318.1	7	36452574	36506834	NC_006089.5	2	114826642	114898811	19.19	43.01	1.03	0.05	16.24	21.45	1.42	0.51
dnajc5b	4	30654917	30670788	NC_041318.1	7	36415578	36452481	NC_006089.5	2	114916691	114960798	17.27	37.13	0.99	-0.01	19.66	20.69	1.13	0.18
trim55	4	30683434	30724854	NC_041318.1	7	36348060	36389249	NC_006089.5	2	114973295	115009947	21.62	42.11	0.9	-0.16	22.52	19.06	0.91	-0.13
crh	4	30729650	30734828	NC_041318.1	7	36343846	36345818	NC_006089.5	2	115011152	115012145	8.59	15.09	0.81	-0.31	9.94	11.78	1.28	0.35
adhfe1	4	30817131	30837172	NC_041318.1	7	36241842	36260739	NC_006089.5	2	115083792	115100425	18.84	40.03	0.98	-0.03	19.09	20.82	1.18	0.23
mybl1	4	30874664	30901888	NC_041318.1	7	36184526	36207435	NC_006089.5	2	115137179	115162589	19.6	36.93	0.87	-0.2	18.91	21.48	1.22	0.29
vcpip1	4	30908698	30922972	NC_041318.1	7	36163141	36177018	NC_006089.5	2	115177827	115191152	18.42	38.33	0.96	-0.06	18.03	20.25	1.21	0.28
mcmdc2	4	31007022	31022403	NC_041318.1	7	36024775	36044192	NC_006089.5	2	115262973	115275971	19.71	41.11	0.96	-0.06	17.35	18.39	1.14	0.19
tcf24	4	31040107	31050445	NC_041318.1	7	36003208	36013797	NC_006089.5	2	115280939	115286099	16.85	36.93	1.01	0.01	21.55	14.62	0.73	-0.45
ppp1r42	4	31054151	31085820	NC_041318.1	7	35976673	35995772	NC_006089.5	2	115289873	115309219	16.87	43.25	1.18	0.24	20.13	18.51	0.99	-0.01
cops5	4	31092399	31101471	NC_041318.1	7	35959130	35968928	NC_006089.5	2	115315587	115326952	16.5	43.02	1.2	0.26	18.68	18.51	1.07	0.1
cspp1	4	31114076	31172230	NC_041318.1	7	35901694	35977314	NC_006089.5	2	115330082	115376852	19.67	39.26	0.92	-0.12	17.73	19.1	1.16	0.22
arfgef1	4	31173422	31243456	NC_041318.1	7	35826212	35902422	NC_006089.5	2	115377780	115463207	19.13	39.82	0.96	-0.06	19.32	19.2	1.07	0.1
cpa6	4	31270640	31336161	NC_041318.1	7	35772457	35815618	NC_006089.5	2	115482230	115569294	20.74	46.47	1.03	0.05	18.8	21.07	1.21	0.27
prex2	4	31404100	31545942	NC_041318.1	7	35621122	35733381	NC_006089.5	2	115620390	115793277	18.51	40.53	1.01	0.01	18.97	19.02	1.08	0.11
sulf1	4	31901558	31999435	NC_041318.1	7	35201048	35299023	NC_006089.5	2	116229305	116354852	18.49	41.52	1.03	0.05	18.81	21.82	1.25	0.32
slco5a1	4	32003928	32070095	NC_041318.1	7	35136954	35199672	NC_006089.5	2	116356728	116429177	23.1	43.17	0.86	-0.22	16.87	21.87	1.4	0.48
prdm14	4	32133987	32142439	NC_041318.1	7	35077033	35089182	NC_006089.5	2	116486154	116500278	15.34	36.78	1.1	0.14	20.25	20.57	1.1	0.13
ncoa2	4	32161224	32308792	NC_041318.1	7	35042127	35066579	NC_006089.5	2	116501067	116692946	20.45	41.41	0.93	-0.1	19.78	21.27	1.16	0.21
tram1	4	32375659	32408721	NC_041318.1	7	34913231	34926782	NC_006089.5	2	116735495	116749578	16	42.02	1.21	0.28	19.22	21.2	1.19	0.25
lactb2	4	32414175	32431285	NC_041318.1	7	34900351	34911573	NC_006089.5	2	116753614	116766889	17.71	38.91	1.01	0.02	18.45	15.67	0.92	-0.13
eya1	4	32600988	32706608	NC_041318.1	7	34662863	34749102	NC_006089.5	2	116923842	117086020	21.66	37.66	0.8	-0.32	18.9	19.49	1.11	0.15
msc	4	32938927	32946929	NC_041318.1	7	34482956	34487652	NC_006089.5	2	117208403	117210644	16.94	33.58	0.91	-0.13	12.67	15.56	1.32	0.41
trpa1	4	33024069	33073062	NC_041318.1	7	34391652	34423204	NC_006089.5	2	117290865	117324784	21.99	40.78	0.85	-0.23	19.97	19.23	1.04	0.05
kcnb2	4	33171512	33361382	NC_041318.1	7	34153764	34391496	NC_006089.5	2	117417796	117612486	18.33	40.86	1.03	0.04	18.91	22.75	1.3	0.38
terf1	4	33372164	33391369	NC_041318.1	7	34131325	34143510	NC_006089.5	2	117620666	117643435	23.28	34.47	0.68	-0.55	17.5	23.29	1.43	0.52
sbspon	4	33391472	33407143	NC_041318.1	7	34120626	34130778	NC_006089.5	2	117642584	117653788	24.94	58.46	1.08	0.11	22.99	25.03	1.17	0.23
rpl7	4	33459316	33472022	NC_041318.1	7	34068260	34077925	NC_006089.5	2	117723223	117729838	26.96	43.63	0.75	-0.42	26.26	28.26	1.16	0.21
rdh10	4	33479117	33516128	NC_041318.1	7	34040213	34066269	NC_006089.5	2	117730644	117755437	18.96	37.42	0.91	-0.14	15.05	22.38	1.6	0.68
stau2	4	33548901	33751895	NC_041318.1	7	33865701	34005104	NC_006089.5	2	117793940	117958438	18.15	41.45	1.05	0.07	19.7	19.74	1.08	0.11
ube2w	4	33759644	33779394	NC_041318.1	7	33833373	33858016	NC_006089.5	2	117970846	118005082	27.66	35.98	0.6	-0.74	22.46	20.98	1.01	0.01
tmem70	4	33818196	33821634	NC_041318.1	7	33799036	33800915	NC_006089.5	2	118027581	118031595	27.74	46.35	0.77	-0.38	20.8	22.65	1.17	0.23
jph1	4	33885694	33957458	NC_041318.1	7	33641288	33738539	NC_006089.5	2	118109762	118189450	19.37	46.12	1.1	0.13	24.59	22.69	0.99	-0.01
gdap1	4	33976946	33989657	NC_041318.1	7	33623097	33641685	NC_006089.5	2	118205231	118215545	19.03	40.81	0.99	-0.02	18.58	21.15	1.23	0.3
hnf4g	4	34320318	34395620	NC_041318.1	7	33275805	33333300	NC_006089.5	2	118674463	118734507	18.02	36.83	0.94	-0.09	18.06	14.75	0.88	-0.18
zfhx4	4	26311019	26500864	NC_041318.1	7	32564714	32746571	NC_006089.5	2	119290710	119445069	19.75	41.15	0.96	-0.06	20.5	18.62	0.98	-0.03
pex2	4	26254882	26277277	NC_041318.1	7	32518642	32538594	NC_006089.5	2	119484868	119507998	20.76	43.27	0.96	-0.06	17.2	19.81	1.24	0.31
pkia	4	25464740	25510613	NC_041318.1	7	31909130	31948106	NC_006089.5	2	120242020	120246928	15.6	35.72	1.05	0.08	18.9	17.43	0.99	-0.01
zc2hc1a	4	25411030	25450575	NC_041318.1	7	31858170	31891761	NC_006089.5	2	120284156	120310663	18.22	39.37	1	-0.01	20.64	18.07	0.94	-0.08
stmn2	4	25177673	25209196	NC_041318.1	7	31604973	31636868	NC_006089.5	2	120607154	120640534	23.04	50.58	1.01	0.02	20.12	25.88	1.39	0.47
hey1	4	25153489	25161302	NC_041318.1	7	31585788	31591134	NC_006089.5	2	120663649	120667009	13.51	37.65	1.28	0.36	13.67	16.64	1.31	0.39
mrps28	4	25055836	25089834	NC_041318.1	7	31507770	31541462	NC_006089.5	2	120718615	120793814	19.72	40.57	0.95	-0.08	19.65	18.99	1.04	0.06
tpd52	4	25014797	25050497	NC_041318.1	7	31467666	31504087	NC_006089.5	2	120793731	120829098	16.23	42.21	1.2	0.26	23.2	22.88	1.06	0.09
zbtb10	4	24924744	24948325	NC_041318.1	7	31390079	31416531	NC_006089.5	2	120907589	120935375	18.44	46.14	1.15	0.21	21.94	23.39	1.15	0.2
znf704	4	24819220	24884734	NC_041318.1	7	31303252	31355959	NC_006089.5	2	121005785	121083434	19.77	41.78	0.97	-0.04	21.95	22.36	1.1	0.14
pag1	4	24666188	24784773	NC_041318.1	7	31193270	31283678	NC_006089.5	2	121103429	121213931	23.27	37.29	0.74	-0.44	22.07	16.16	0.79	-0.34
mrpl53	4	24597707	24604700	NC_041318.1	7	31148705	31153068	NC_006089.5	2	121261282	121265912	20.58	37.47	0.84	-0.25	23.56	20.6	0.94	-0.09
impa1	4	24432527	24448235	NC_041318.1	7	31028326	31040030	NC_006089.5	2	121389228	121401030	22.32	54.3	1.12	0.16	17.67	16.37	1	0
zfand1	4	24422717	24430204	NC_041318.1	7	31019494	31026519	NC_006089.5	2	121404371	121410278	18.2	38.67	0.98	-0.03	13.42	17.8	1.43	0.52
chmp4c	4	24392939	24419152	NC_041318.1	7	30999945	31017603	NC_006089.5	2	121412494	121426540	15.2	41.14	1.25	0.32	19.31	14.14	0.79	-0.34
snx16	4	24350752	24379981	NC_041318.1	7	30970547	30990902	NC_006089.5	2	121434274	121458315	20.07	48.76	1.12	0.16	16.77	17.86	1.15	0.2
ralyl	4	23313066	23618245	NC_041318.1	7	30138183	30362870	NC_006089.5	2	122124862	122503073	16.83	38.11	1.04	0.06	20.8	19.52	1.01	0.02
slc7a13	4	23284251	23334289	NC_041318.1	7	30108230	30115340	NC_006089.5	2	122573301	122579929	22.53	40.79	0.83	-0.26	19.48	19.66	1.09	0.12
lrrcc1	4	23258113	23278335	NC_041318.1	7	30080202	30100627	NC_006089.5	2	122585956	122606473	19.22	40.87	0.98	-0.03	22.16	18.69	0.91	-0.14
e2f5	4	23235856	23247758	NC_041318.1	7	30060437	30077180	NC_006089.5	2	122608814	122621360	19.93	41.76	0.97	-0.05	17.8	21.85	1.32	0.4
ca2	4	23085296	23106670	NC_041318.1	7	29924563	29941814	NC_006089.5	2	122766270	122782525	20.21	40.96	0.93	-0.1	18.48	20.27	1.18	0.24
atp6v0d2	4	22906927	22925769	NC_041318.1	7	29734999	29759226	NC_006089.5	2	122936993	122954775	23.75	42.41	0.82	-0.28	21.81	22.26	1.1	0.14
wwp1	4	22819239	22874711	NC_041318.1	7	29663413	29713620	NC_006089.5	2	122974144	123035127	20.5	41.33	0.93	-0.11	19.72	21.73	1.19	0.25
rmdn1	4	22799269	22815943	NC_041318.1	7	29639622	29660518	NC_006089.5	2	123036659	123049268	19.1	44.44	1.07	0.1	20.43	22	1.16	0.22
cpne3	4	22762700	22799106	NC_041318.1	7	29618253	29639568	NC_006089.5	2	123049216	123074965	18.49	45.04	1.12	0.17	20.03	20.76	1.12	0.16
cngb3	4	22698811	22755774	NC_041318.1	7	29545016	29615460	NC_006089.5	2	123079174	123106028	18.78	45.74	1.12	0.17	19.07	20.26	1.15	0.2
mmp16	4	22031944	22228879	NC_041318.1	7	29032625	29210017	NC_006089.5	2	123570468	123745998	21.62	39.62	0.84	-0.24	18.06	20.15	1.2	0.27
ripk2	4	21553664	21580235	NC_041318.1	7	28723810	28747032	NC_006089.5	2	124172199	124191153	16.99	35.67	0.97	-0.05	22.8	21.87	1.03	0.05
osgin2	4	21491512	21507128	NC_041318.1	7	28665979	28682406	NC_006089.5	2	124252704	124268081	19.82	42.77	0.99	-0.01	20.6	19.24	1.01	0.01
nbn	4	21463194	21485344	NC_041318.1	7	28639816	28663351	NC_006089.5	2	124268736	124295090	18.96	38.88	0.94	-0.08	21.24	16.95	0.86	-0.22
decr1	4	21450695	21462892	NC_041318.1	7	28629566	28639565	NC_006089.5	2	124297207	124307911	29.17	70.52	1.11	0.16	30.74	33.08	1.16	0.21
calb1	4	21412526	21443452	NC_041318.1	7	28602591	28625855	NC_006089.5	2	124313483	124331355	22.45	40.42	0.83	-0.27	18.6	19.07	1.11	0.14
necab1	4	21118321	21167469	NC_041318.1	7	28393367	28432615	NC_006089.5	2	124557332	124612442	15.11	37.36	1.14	0.19	15.73	21.57	1.48	0.56
otud6b	4	17344064	17356539	NC_041318.1	7	28331736	28340086	NC_006089.5	2	124677733	124686570	30.86	58.95	0.88	-0.18	27.92	27.05	1.04	0.06
slc26a7	4	17364520	17539630	NC_041318.1	7	28227699	28304501	NC_006089.5	2	124712096	124780324	20.65	35.62	0.79	-0.33	20.92	22.71	1.17	0.23
runx1t1	4	17706598	17886666	NC_041318.1	7	27974186	28121921	NC_006089.5	2	124947419	125057134	20.11	40.32	0.92	-0.11	20.35	20.99	1.11	0.15
triqk	4	18282746	18431364	NC_041318.1	7	27576355	27624077	NC_006089.5	2	125395230	125457396	16.98	44.82	1.22	0.28	20.38	20.36	1.08	0.11
tmem67	4	18731044	18772286	NC_041318.1	7	27278406	27311531	NC_006089.5	2	125754715	125785993	19.02	37.24	0.9	-0.15	18.57	19.83	1.15	0.2
pdp1	4	18785594	18796896	NC_041318.1	7	27258750	27267332	NC_006089.5	2	125802119	125814562	18.89	39.54	0.96	-0.05	17.11	17.47	1.1	0.14
cdh17	4	18880125	18922502	NC_041318.1	7	27172514	27204143	NC_006089.5	2	125879412	125918055	19.61	41.8	0.98	-0.03	20.06	19.78	1.06	0.09
gem	4	18943400	18955548	NC_041318.1	7	27144108	27162076	NC_006089.5	2	125927530	125935228	20.04	38.67	0.89	-0.17	19.99	26.38	1.42	0.51
rad54b	4	18975669	19016097	NC_041318.1	7	27080827	27116724	NC_006089.5	2	125967579	126030097	19.54	39.11	0.92	-0.12	17.94	18.56	1.12	0.16
fsbp	4	19002132	19009681	NC_041318.1	7	27081989	27095870	NC_006089.5	2	126004793	126011014	22.86	37.75	0.76	-0.39	16.7	22.21	1.43	0.52
esrp1	4	19077527	19122072	NC_041318.1	7	26997031	27033803	NC_006089.5	2	126080245	126111054	19.31	41.33	0.99	-0.02	20.75	20.16	1.05	0.07
dpy19l4	4	19208338	19239152	NC_041318.1	7	26902320	26930624	NC_006089.5	2	126172830	126203472	18.89	43.39	1.06	0.08	18.95	17.53	1	0
ints8	4	19300761	19329287	NC_041318.1	7	26822290	26847939	NC_006089.5	2	126250027	126274922	18.18	42.82	1.09	0.12	21.56	19.34	0.97	-0.05
ccne2	4	19329221	19345948	NC_041318.1	7	26806716	26822478	NC_006089.5	2	126274794	126288230	20.07	38.54	0.88	-0.18	14.87	18.32	1.33	0.41
tp53inp1	4	19360248	19375641	NC_041318.1	7	26781699	26797055	NC_006089.5	2	126295045	126306024	21.31	30.62	0.66	-0.6	10.73	15.27	1.53	0.62
ndufaf6	4	19425868	19448903	NC_041318.1	7	26734359	26756876	NC_006089.5	2	126322428	126339734	17.74	40.44	1.05	0.07	20.86	21	1.09	0.12
plekhf2	4	19467003	19488604	NC_041318.1	7	26690903	26712003	NC_006089.5	2	126348499	126364246	21.51	39	0.84	-0.26	25.16	20.54	0.88	-0.18
gdf6	4	19825854	19850785	NC_041318.1	7	26397361	26424248	NC_006089.5	2	126678014	126686724	14.3	30.71	0.99	-0.02	15.79	19.15	1.31	0.39
mterf3	4	19887289	19898980	NC_041318.1	7	26349709	26363889	NC_006089.5	2	126722212	126738826	20.32	29.53	0.67	-0.58	19.61	15.26	0.84	-0.25
ptdss1	4	19898932	19933881	NC_041318.1	7	26310521	26349555	NC_006089.5	2	126738996	126768617	17.28	40.5	1.08	0.11	17.38	17.71	1.1	0.14
sdc2	4	20029904	20111889	NC_041318.1	7	26165737	26231224	NC_006089.5	2	126817624	126874833	18.56	40.85	1.01	0.02	15.5	14.67	1.02	0.03
cpq	4	20123483	20330768	NC_041318.1	7	25963051	26151602	NC_006089.5	2	126884501	127048760	15.87	39.68	1.15	0.2	16.34	20.72	1.37	0.45
mtdh	4	20473293	20504961	NC_041318.1	7	25848765	25869015	NC_006089.5	2	127178717	127213171	17.59	36.33	0.95	-0.07	17.01	19.59	1.24	0.31
laptm4b	4	20513107	20570079	NC_041318.1	7	25790708	25843381	NC_006089.5	2	127225385	127287314	22.65	40.08	0.82	-0.29	16.04	16.82	1.13	0.18
matn2	4	20579973	20650668	NC_041318.1	7	25732123	25783371	NC_006089.5	2	127295674	127365166	18.67	37.25	0.92	-0.12	20.54	20.44	1.07	0.1
rpl30	4	20652084	20658199	NC_041318.1	7	25727387	25730668	NC_006089.5	2	127366394	127369730	42.06	82	0.9	-0.15	39.71	41.67	1.13	0.18
erich5	4	20665302	20679060	NC_041318.1	7	25708255	25727281	NC_006089.5	2	127369864	127388203	20.38	35.16	0.79	-0.33	13.1	17.94	1.48	0.56
rida	4	20683169	20698960	NC_041318.1	7	25663085	25707070	NC_006089.5	2	127389771	127396467	14.71	37.87	1.19	0.25	18.26	15.56	0.92	-0.12
pop1	4	20698974	20721153	NC_041318.1	7	25642454	25696246	NC_006089.5	2	127396511	127417824	19.46	37.82	0.9	-0.16	18.97	19.72	1.12	0.16
nipal2	4	20736494	20781994	NC_041318.1	7	25579706	25625524	NC_006089.5	2	127430786	127487775	15.32	39.14	1.18	0.24	17.19	17.33	1.09	0.12
kcns2	4	20880423	20887431	NC_041318.1	7	25511838	25515563	NC_006089.5	2	127546481	127561248	17.94	46.36	1.19	0.25	18.85	19.83	1.13	0.18
stk3	4	20896717	21053190	NC_041318.1	7	25370196	25482728	NC_006089.5	2	127561546	127690748	19.42	38.5	0.91	-0.13	21.98	21.42	1.05	0.07
ywhaz	4	14559913	14590282	NC_041318.1	7	24508140	24531284	NC_006089.5	2	128539043	128564915	21.32	35.06	0.76	-0.4	18.59	18.47	1.07	0.1
znf706	4	14433525	14447845	NC_041318.1	7	24404400	24414473	NC_006089.5	2	128612971	128629546	22.65	38.2	0.78	-0.36	16.95	16.53	1.05	0.07
grhl2	4	14250687	14344888	NC_041318.1	7	24263224	24340025	NC_006089.5	2	128711399	128776699	19.68	36.22	0.85	-0.24	18.36	19.66	1.15	0.21
ncald	4	14161844	14236699	NC_041318.1	7	24194937	24256510	NC_006089.5	2	128788273	128829299	26.9	54.28	0.93	-0.11	22.02	23.89	1.17	0.23
rrm2b	4	14010952	14025116	NC_041318.1	7	24085019	24098088	NC_006089.5	2	128961926	128978263	23.58	51.29	1	0	18.7	20.6	1.19	0.25
ubr5	4	13924366	14006271	NC_041318.1	7	24010998	24079918	NC_006089.5	2	128982855	129064314	19.02	40.31	0.98	-0.03	19.96	18.77	1.01	0.02
odf1	4	13908647	13918012	NC_041318.1	7	23995124	24002844	NC_006089.5	2	129064454	129084812	21.05	28.42	0.62	-0.68	20.61	17.66	0.92	-0.11
klf10	4	13891911	13895684	NC_041318.1	7	23971485	23978283	NC_006089.5	2	129099987	129104940	20.69	39.24	0.87	-0.19	16.26	19.62	1.3	0.38
azin1	4	13827205	13860544	NC_041318.1	7	23927503	23952374	NC_006089.5	2	129117614	129143181	18.21	38.59	0.98	-0.03	18.42	20.88	1.22	0.29
atp6v1c1	4	13779000	13805754	NC_041318.1	7	23883057	23904109	NC_006089.5	2	129172115	129193570	20.49	39.48	0.89	-0.17	21.75	20.06	0.99	-0.01
baalc	4	13756673	13769487	NC_041318.1	7	23861208	23872713	NC_006089.5	2	129209546	129231629	20.18	38.21	0.87	-0.2	18.4	18.54	1.09	0.12
fzd6	4	13721164	13742501	NC_041318.1	7	23823559	23849709	NC_006089.5	2	129255360	129282547	21.96	45.02	0.94	-0.08	20.84	21.49	1.11	0.15
cthrc1	4	13696002	13701759	NC_041318.1	7	23809314	23815017	NC_006089.5	2	129288427	129295864	18.31	33.16	0.83	-0.26	19.38	13.51	0.75	-0.41
slc25a32	4	13681486	13694318	NC_041318.1	7	23799713	23807340	NC_006089.5	2	129295115	129309963	22.11	41.95	0.87	-0.19	20.37	17.42	0.92	-0.12
dcaf13	4	13651088	13681377	NC_041318.1	7	23775958	23799522	NC_006089.5	2	129310062	129332238	19.09	38.8	0.94	-0.09	17.28	20.59	1.28	0.36
rims2	4	13195325	13594161	NC_041318.1	7	23406951	23767418	NC_006089.5	2	129349616	129794995	20.38	43.29	0.98	-0.03	20.49	21.82	1.15	0.2
dcstamp	4	13130431	13149660	NC_041318.1	7	23360074	23372419	NC_006089.5	2	129825658	129834715	13.7	43.65	1.47	0.55	21.59	20.82	1.04	0.06
dpys	4	13092506	13134037	NC_041318.1	7	23315875	23359993	NC_006089.5	2	129839389	129867424	21.39	37.04	0.8	-0.33	20.85	19.62	1.01	0.02
lrp12	4	13046151	13082423	NC_041318.1	7	23277278	23313830	NC_006089.5	2	129872010	129924602	23.35	49.76	0.98	-0.03	23.78	21.45	0.97	-0.04
zfpm2	4	12445084	12732808	NC_041318.1	7	22752022	23043310	NC_006089.5	2	130175682	130484275	18.76	34.98	0.86	-0.22	16.58	17.76	1.15	0.21
oxr1	4	12015087	12287771	NC_041318.1	7	22364980	22599315	NC_006089.5	2	131339046	131581900	19.44	39.25	0.93	-0.1	20.04	18.06	0.97	-0.04
angpt1	4	11613167	11771730	NC_041318.1	7	21972584	22117200	NC_006089.5	2	131756078	131920541	22.07	42.07	0.88	-0.19	20.36	22	1.17	0.22
rspo2	4	11355757	11473825	NC_041318.1	7	21718245	21832210	NC_006089.5	2	132074116	132171974	19.46	41.75	0.99	-0.02	16.06	16.87	1.13	0.18
eif3e	4	11248155	11337781	NC_041318.1	7	21679074	21703722	NC_006089.5	2	132199296	132219765	13.68	39.42	1.33	0.41	18.36	17.05	1	0
emc2	4	11120537	11175502	NC_041318.1	7	21572889	21615319	NC_006089.5	2	132291642	132326572	21.34	47.74	1.03	0.04	22.07	22.65	1.11	0.15
trhr	4	10884190	10917037	NC_041318.1	7	21348871	21385111	NC_006089.5	2	132483774	132497572	16.52	42.38	1.18	0.24	23.87	19.26	0.87	-0.2
nudcd1	4	10771935	10823632	NC_041318.1	7	21253741	21305715	NC_006089.5	2	132521046	132547179	21.36	41.3	0.89	-0.17	22.04	16.65	0.81	-0.3
eny2	4	10758655	10767763	NC_041318.1	7	21246864	21253221	NC_006089.5	2	132547306	132553047	16.4	35.12	0.99	-0.02	10.01	15.68	1.69	0.76
ebag9	4	10742110	10755437	NC_041318.1	7	21227393	21245361	NC_006089.5	2	132563144	132582385	19.53	38.92	0.92	-0.12	19.45	16.55	0.92	-0.12
kcnv1	4	10585970	10598605	NC_041318.1	7	21060684	21074544	NC_006089.5	2	132744930	132756106	18.48	41.37	1.03	0.04	17	19.71	1.25	0.32
csmd3	4	8649585	9346952	NC_041318.1	7	19509712	20070490	NC_006089.5	2	133606128	134178021	18.96	39.93	0.97	-0.04	19.75	19.57	1.07	0.1
trps1	4	7627931	7884899	NC_041318.1	7	18638839	18880002	NC_006089.5	2	134834539	135044101	15.6	41.92	1.24	0.31	17.4	19.22	1.19	0.25
eif3h	4	7106827	7165711	NC_041318.1	7	18141844	18209774	NC_006089.5	2	135418684	135499641	17.3	40.08	1.07	0.09	20.37	18.7	0.99	-0.01
utp23	4	7085033	7095248	NC_041318.1	7	18132012	18140864	NC_006089.5	2	135510747	135514355	24.28	42.1	0.8	-0.32	17.46	20.2	1.25	0.32
rad21	4	7051015	7079703	NC_041318.1	7	18105186	18125398	NC_006089.5	2	135540253	135564179	19.85	39.04	0.91	-0.14	19.43	21.01	1.17	0.22
slc30a8	4	6975186	6987753	NC_041318.1	7	18033710	18048770	NC_006089.5	2	135661089	135684598	21.09	44.88	0.98	-0.03	18.57	18.46	1.07	0.1
med30	4	6868678	6890477	NC_041318.1	7	17947599	17959669	NC_006089.5	2	135774428	135797064	23.31	46.4	0.92	-0.12	24.66	22.61	0.99	-0.02
zhx1	4	6839304	6850847	NC_041318.1	7	15478020	15493454	NC_006089.5	2	137976059	138004554	17.88	39.15	1.01	0.01	16.56	20.96	1.36	0.45
atad2	4	6794577	6828363	NC_041318.1	7	15447433	15476243	NC_006089.5	2	138005923	138039932	19.77	41.11	0.96	-0.06	21.05	18.55	0.95	-0.07
wdyhv1	4	6784271	6794468	NC_041318.1	7	15435994	15445956	NC_006089.5	2	138040068	138050722	18.92	42.65	1.04	0.05	16.21	16.12	1.07	0.1
fbxo32	4	6740552	6776994	NC_041318.1	7	15391357	15429785	NC_006089.5	2	138061816	138086470	17.52	37.04	0.97	-0.04	20.19	18.99	1.01	0.02
fam91a1	4	6628897	6659952	NC_041318.1	7	15262785	15297009	NC_006089.5	2	138154923	138181703	22.48	43.86	0.9	-0.15	19.75	21.19	1.16	0.21
fer1l6	4	6435767	6529999	NC_041318.1	7	15116927	15235481	NC_006089.5	2	138205773	138289063	18.72	42.04	1.03	0.05	22.09	20.98	1.02	0.03
tmem65	4	6324473	6351842	NC_041318.1	7	14994790	15018631	NC_006089.5	2	138399888	138435087	25.17	44.63	0.82	-0.29	25.98	22.54	0.94	-0.1
rnf139	4	6275908	6289527	NC_041318.1	7	14955085	14970380	NC_006089.5	2	138468831	138475283	15.59	37.34	1.1	0.14	14.38	18.61	1.4	0.48
tatdn1	4	6265680	6275321	NC_041318.1	7	14939997	14954765	NC_006089.5	2	138475049	138488812	20.62	42.54	0.95	-0.07	18.92	17.82	1.02	0.02
ndufb9	4	6255794	6262125	NC_041318.1	7	14931384	14937773	NC_006089.5	2	138488818	138493491	25.67	42.69	0.77	-0.38	22	20.84	1.02	0.03
mtss1	4	5894957	6254188	NC_041318.1	7	14772338	14930086	NC_006089.5	2	138492844	138611299	19.58	37.31	0.88	-0.19	17.51	19.97	1.23	0.3
sqle	4	5774215	5808396	NC_041318.1	7	14651114	14670343	NC_006089.5	2	138683095	138697225	19	40.86	0.99	-0.01	19.02	14.74	0.84	-0.26
nsmce2	4	5512227	5742843	NC_041318.1	7	14377121	14593877	NC_006089.5	2	138725244	138851718	31.94	69.6	1	0.01	31.49	26.71	0.91	-0.13
trib1	4	5471331	5488264	NC_041318.1	7	14345406	14362138	NC_006089.5	2	138852226	138864211	21.85	38.13	0.8	-0.31	16.14	20.88	1.39	0.48
myc	4	4599758	4611092	NC_041318.1	7	13552460	13558449	NC_006089.5	2	139734852	139738749	13.39	34.3	1.18	0.24	10.27	11.36	1.19	0.25
fam49b	4	3881124	3954128	NC_041318.1	7	12827591	12897863	NC_006089.5	2	140462101	140559070	17.62	38.29	1	0	21.98	23.34	1.14	0.2
asap1	4	3711704	3873599	NC_041318.1	7	12683911	12819896	NC_006089.5	2	140565432	140724708	20.64	36.99	0.83	-0.28	17.02	17.24	1.09	0.13
adcy8	4	3426723	3572901	NC_041318.1	7	12417279	12546553	NC_006089.5	2	140875099	140993403	17.72	40.28	1.05	0.07	20.57	18.84	0.99	-0.02
efr3a	4	170006	236054	NC_041318.1	7	12059516	12145789	NC_006089.5	2	141286625	141354042	26.69	50.29	0.87	-0.2	26.89	26.62	1.07	0.09
oc90	4	237208	266594	NC_041318.1	7	12031484	12056676	NC_006089.5	2	141356440	141376640	18.73	36.99	0.91	-0.14	21.71	16.77	0.83	-0.26
kcnq3	4	312345	488949	NC_041318.1	7	11803900	11974122	NC_006089.5	2	141402249	141592570	18.88	44.39	1.08	0.12	20.46	25.42	1.34	0.42
lrrc6	4	517363	559152	NC_041318.1	7	11737055	11775429	NC_006089.5	2	141638052	141668443	17.96	40.48	1.04	0.05	14.5	18.92	1.41	0.49
phf20l1	4	587263	657443	NC_041318.1	7	11628392	11690769	NC_006089.5	2	141692967	141741278	21.64	44.15	0.94	-0.09	20.4	20.55	1.09	0.12
sla	4	749396	775532	NC_041318.1	7	11500297	11526263	NC_006089.5	2	141829289	141850007	16.27	45.94	1.3	0.38	17.09	18.52	1.17	0.22
st3gal1	4	1009039	1159785	NC_041318.1	7	11063307	11178811	NC_006089.5	2	142080951	142154333	15.56	43.93	1.3	0.38	13.91	18.87	1.46	0.55
zfat	4	1615116	1736686	NC_041318.1	7	10577852	10661801	NC_006089.5	2	142539985	142626373	17.22	41.23	1.1	0.14	20.47	19.76	1.04	0.06
khdrbs3	4	2225847	2299024	NC_041318.1	7	10102527	10214742	NC_006089.5	2	143110097	143190495	19.43	40.73	0.97	-0.05	18.36	19.37	1.14	0.19
fam135b	4	16959338	17097374	NC_041318.1	7	8789732	8844050	NC_006089.5	2	144255822	144387235	21.35	43.24	0.93	-0.1	21.18	21.16	1.08	0.11
col22a1	4	16721104	16909302	NC_041318.1	7	8486838	8670470	NC_006089.5	2	144552060	144783276	20.81	39.01	0.86	-0.21	17.67	20.31	1.24	0.31
kcnk9	4	16040918	16128680	NC_041318.1	7	7690432	7778005	NC_006089.5	2	145003863	145093801	19.24	48.84	1.17	0.23	20.93	19.27	0.99	-0.01
trappc9	4	15677217	15961602	NC_041318.1	7	7371390	7632374	NC_006089.5	2	145151475	145626249	19.58	39.84	0.94	-0.09	19.38	19.44	1.08	0.11
chrac1	4	15669169	15672572	NC_041318.1	7	7364494	7369739	NC_006089.5	2	145630964	145634330	16.92	40.33	1.1	0.14	19.11	18.87	1.06	0.09
rplp1	4	15614134	15617783	NC_041318.1	7	7305264	7308880	NC_006089.5	2	145698649	145699800	19.77	56.62	1.32	0.4	27.89	28.79	1.11	0.15
ptk2	4	15387856	15612548	NC_041318.1	7	7101726	7303953	NC_006089.5	2	145702060	145822300	21.46	47.01	1.01	0.01	21.19	21.16	1.08	0.11
dennd3	4	15279425	15324811	NC_041318.1	7	6990103	7036604	NC_006089.5	2	145987788	146029751	21.39	42.03	0.91	-0.14	18.25	19.89	1.18	0.23
slc45a4	4	15134833	15273118	NC_041318.1	7	6890034	6982472	NC_006089.5	2	146029614	146115534	18.69	35.54	0.88	-0.19	17.14	20.06	1.26	0.34
gpr20	4	15054706	15089909	NC_041318.1	7	6725621	6755024	NC_006089.5	2	146163012	146180866	16.86	47.96	1.31	0.39	16.35	21.26	1.4	0.49
ptp4a3	4	14909992	15005029	NC_041318.1	7	6563720	6666425	NC_006089.5	2	146246255	146291674	25.17	58.78	1.08	0.11	25.45	26.63	1.13	0.17
cdh10	NW_003338742.1	4461984	4610904	NC_041318.1	7	74083139	74221796	NC_006089.5	2	72100913	72196559	24.78	53.43	0.99	-0.01	26.17	25.28	1.04	0.06
basp1	NW_003338742.1	8999378	9085693	NC_041318.1	7	77834330	77916989	NC_006089.5	2	75358255	75406457	21.87	28.35	0.6	-0.74	18.69	25.47	1.47	0.56
ttr	NW_003338754.1	3774398	3780155	NC_041318.1	7	44128398	44132359	NC_006089.5	2	106129430	106138303	17.38	32.5	0.86	-0.21	24.23	18.17	0.81	-0.31
trappc8	NW_003338754.1	3478444	3572799	NC_041318.1	7	44009120	44062892	NC_006089.5	2	106274442	106324417	19.95	40.8	0.94	-0.09	19.82	19.74	1.07	0.1
rnf138	NW_003338754.1	3422092	3435686	NC_041318.1	7	43969839	43982858	NC_006089.5	2	106324467	106355932	17.81	39.23	1.01	0.02	18.75	21.74	1.25	0.32
mep1b	NW_003338754.1	3384951	3412484	NC_041318.1	7	43933772	43964866	NC_006089.5	2	106358961	106389127	17.49	34.98	0.92	-0.12	19.21	21.96	1.23	0.3
garem1	NW_003338754.1	3311469	3381275	NC_041318.1	7	43853428	43928258	NC_006089.5	2	106405299	106508328	23.44	48.31	0.95	-0.07	17.7	24.45	1.49	0.57
klhl14	NW_003338754.1	3133862	3189785	NC_041318.1	7	43746386	43805681	NC_006089.5	2	106576890	106637507	17.34	40.47	1.08	0.1	14.49	21.43	1.59	0.67
ccdc178	NW_003338754.1	2778480	2961559	NC_041318.1	7	43544069	43675091	NC_006089.5	2	106757810	106886371	19.05	40.76	0.99	-0.02	16.96	20.14	1.28	0.36
asxl3	NW_003338754.1	2607727	2716504	NC_041318.1	7	43435352	43532576	NC_006089.5	2	106885862	107018872	18.64	41.86	1.03	0.05	21.96	22.71	1.12	0.16
nol4	NW_003338754.1	2436927	2585414	NC_041318.1	7	43288485	43401155	NC_006089.5	2	107060788	107248669	16.43	38.67	1.08	0.12	17.88	17.07	1.03	0.04
dtna	NW_003338754.1	2120516	2362889	NC_041318.1	7	43055936	43233264	NC_006089.5	2	107317306	107538069	20.8	45.64	1.01	0.02	19.99	22.44	1.21	0.28
mapre2	NW_003338754.1	1971352	2098302	NC_041318.1	7	42947199	43037620	NC_006089.5	2	107562389	107654659	15.33	42.77	1.29	0.36	18.77	22.16	1.27	0.35
cebpd	NW_003338754.1	1680296	1681568	NC_041318.1	7	42753478	42755185	NC_006089.5	2	107911046	107912662	18.82	41.36	1.01	0.02	12.45	14.29	1.24	0.31
prkdc	NW_003338754.1	1549400	1669765	NC_041318.1	7	42658159	42745813	NC_006089.5	2	107917056	108001222	19.81	38.96	0.91	-0.14	18.76	20.51	1.18	0.24
mcm4	NW_003338754.1	1523964	1549229	NC_041318.1	7	42645010	42657696	NC_006089.5	2	108001803	108013891	19.27	43.31	1.04	0.05	18.2	21.46	1.27	0.35
ube2v2	NW_003338754.1	1480808	1504957	NC_041318.1	7	42618933	42634205	NC_006089.5	2	108035334	108070019	42.52	97.79	1.06	0.08	48.23	49.66	1.11	0.15
snai2	NW_003338754.1	1067550	1072303	NC_041318.1	7	42325933	42329975	NC_006089.5	2	108428944	108432498	25.15	52.99	0.97	-0.04	21.45	25.04	1.26	0.33
sntg1	NW_003338754.1	410853	687985	NC_041318.1	7	41818101	42029163	NC_006089.5	2	108765155	109096721	20.08	39.3	0.9	-0.15	20.49	19.9	1.05	0.07
pcmtd1	NW_003338754.1	15267	62829	NC_041318.1	7	41524617	41558210	NC_006089.5	2	109465978	109509669	22.33	52.53	1.08	0.12	20.92	24.15	1.24	0.32
edn1	NW_003338756.1	3436264	3445526	NC_041318.1	7	63983637	63991356	NC_006089.5	2	62674109	62678982	15.54	32.76	0.97	-0.04	21.35	19.8	1	0
adtrp	NW_003338756.1	3170635	3208109	NC_041318.1	7	64128224	64145666	NC_006089.5	2	62886187	62916961	18.65	37.22	0.92	-0.12	15.22	17.73	1.26	0.33
tmem170b	NW_003338756.1	3104728	3120634	NC_041318.1	7	64169131	64181365	NC_006089.5	2	62950803	62972895	16.53	38.42	1.07	0.1	16.36	17.17	1.13	0.18
nedd9	NW_003338756.1	2898671	2974830	NC_041318.1	7	64296034	64354173	NC_006089.5	2	63022193	63116579	18.22	41.21	1.04	0.06	18.67	18.76	1.08	0.12
elovl2	NW_003338756.1	2746178	2841056	NC_041318.1	7	64395632	64448700	NC_006089.5	2	63142204	63183618	22.01	40.94	0.86	-0.22	21.55	22.86	1.14	0.19
gcm2	NW_003338756.1	2655952	2670852	NC_041318.1	7	64488995	64495048	NC_006089.5	2	63211417	63216473	18.13	39.2	1	-0.01	20.97	22.57	1.16	0.21
mak	NW_003338756.1	2591048	2628803	NC_041318.1	7	64502726	64533073	NC_006089.5	2	63220145	63252528	20.98	41.83	0.92	-0.12	19.61	22.28	1.23	0.29
tfap2a	NW_003338756.1	2372629	2409008	NC_041318.1	7	64652458	64682364	NC_006089.5	2	63283222	63300911	15.58	38.36	1.13	0.18	17.94	19.62	1.18	0.24
slc35b3	NW_003338756.1	1201251	1229136	NC_041318.1	7	65441947	65465126	NC_006089.5	2	64129051	64156540	17.6	45.6	1.19	0.26	18.34	19.63	1.15	0.21
eef1e1	NW_003338756.1	992857	1000581	NC_041318.1	7	65577177	65579480	NC_006089.5	2	64294340	64311277	29.3	49.42	0.78	-0.36	26.44	39.14	1.6	0.67
bloc1s5	NW_003338756.1	970249	979612	NC_041318.1	7	65590970	65604237	NC_006089.5	2	64317395	64330910	23.23	55.16	1.09	0.13	22.5	30.96	1.48	0.57
txndc5	NW_003338756.1	881466	912063	NC_041318.1	7	65630059	65656952	NC_006089.5	2	64356481	64377248	16.74	39.11	1.08	0.11	20.14	21.13	1.13	0.18
bmp6	NW_003338756.1	717242	881913	NC_041318.1	7	65657342	65682505	NC_006089.5	2	64375767	64462773	21.49	43.94	0.94	-0.09	19.4	20.98	1.17	0.22
dsp	NW_003338756.1	651659	709519	NC_041318.1	7	65822182	65853776	NC_006089.5	2	64524237	64561360	21.13	43.63	0.95	-0.07	18.73	19.49	1.12	0.17
eci2	NW_003338756.1	468407	494354	NC_041318.1	7	67042032	67076473	NC_006089.5	2	65891511	65921167	19.33	41.94	1	0	18.49	20.24	1.18	0.24
ice1	NW_003338758.1	2742808	2781500	NC_041318.1	7	84484336	84521258	NC_006089.5	2	55320606	55354858	15.94	37.81	1.09	0.13	20.06	18.85	1.01	0.02
ube2ql1	NW_003338758.1	2417048	2453110	NC_041318.1	7	84714223	84743684	NC_006089.5	2	79823320	79844482	13.81	27.37	0.91	-0.13	15.4	15.09	1.06	0.08
med10	NW_003338758.1	2516817	2526795	NC_041318.1	7	84661509	84672386	NC_006089.5	2	79858803	79862777	18.3	38.39	0.97	-0.05	16.88	16.69	1.07	0.09
tsnare1	NW_003338769.1	469828	944417	NC_041318.1	7	5299246	5729046	NC_006089.5	2	146910215	147397123	21.36	36.5	0.79	-0.35	18.36	17.69	1.04	0.06
adgrb1	NW_003338769.1	1503762	1812537	NC_041318.1	7	4682902	5086045	NC_006089.5	2	147555341	147837517	18.26	39.02	0.98	-0.02	18.2	19.59	1.16	0.21
arc	NW_003338769.1	1947960	1952855	NC_041318.1	7	4592190	4594854	NC_006089.5	2	147995617	148001989	11.94	31.31	1.21	0.27	18.93	17.13	0.98	-0.04
psca	NW_003338769.1	2279690	2338389	NC_041318.1	7	4275209	4282113	NC_006089.5	2	148270460	148274424	11.21	34.4	1.41	0.5	20	19.1	1.03	0.04
st18	NW_003338791.1	1824989	2098150	NC_041318.1	7	41306740	41497237	NC_006089.5	2	109568587	109745710	20.94	42.36	0.93	-0.1	19.04	22	1.25	0.32
rb1cc1	NW_003338791.1	1565517	1629433	NC_041318.1	7	41110447	41157606	NC_006089.5	2	109932826	110008388	18.01	39.25	1	0.01	20.09	19.74	1.06	0.08
npbwr1	NW_003338791.1	1449359	1451754	NC_041318.1	7	41012446	41016113	NC_006089.5	2	110084486	110087174	20.52	36.78	0.83	-0.28	21.14	20.84	1.06	0.09
oprk1	NW_003338791.1	1368174	1392309	NC_041318.1	7	40918125	40936894	NC_006089.5	2	110144365	110165360	23.58	39.84	0.78	-0.36	22.55	21.67	1.04	0.05
atp6v1h	NW_003338791.1	1243145	1286225	NC_041318.1	7	40837035	40865864	NC_006089.5	2	110240177	110289554	22.37	42.7	0.88	-0.19	16.86	20.95	1.34	0.42
rgs20	NW_003338791.1	1185840	1212166	NC_041318.1	7	40786121	40833243	NC_006089.5	2	110314125	110334584	21.98	41.79	0.88	-0.19	24.01	19.9	0.89	-0.16
tcea1	NW_003338791.1	1154427	1176999	NC_041318.1	7	40755607	40778545	NC_006089.5	2	110336672	110362101	22.37	47.65	0.98	-0.03	22.44	27.49	1.32	0.4
lypla1	NW_003338791.1	1133592	1149505	NC_041318.1	7	40738445	40754269	NC_006089.5	2	110367438	110378496	22.65	37.66	0.77	-0.38	17.41	16.94	1.05	0.07
mrpl15	NW_003338791.1	1122754	1133176	NC_041318.1	7	40729111	40736273	NC_006089.5	2	110380995	110389411	17.33	41.84	1.11	0.15	17.29	20.46	1.28	0.35
sox17	NW_003338791.1	1001203	1012018	NC_041318.1	7	40644163	40647227	NC_006089.5	2	110517253	110518916	14.4	43.62	1.4	0.48	18.26	19.38	1.14	0.19
rp1	NW_003338791.1	716163	980672	NC_041318.1	7	40594574	40600525	NC_006089.5	2	110575283	110586238	19.17	42.38	1.02	0.03	20.17	20.92	1.12	0.16
xkr4	NW_003338791.1	570845	703314	NC_041318.1	7	40306814	40431850	NC_006089.5	2	110760861	110995963	17.63	45.86	1.2	0.26	18.06	19.92	1.19	0.25
tgs1	NW_003338791.1	220439	241870	NC_041318.1	7	39572777	39594805	NC_006089.5	2	111084380	111107118	17.88	44.7	1.15	0.2	17.73	17.81	1.08	0.12
lyn	NW_003338791.1	157467	208905	NC_041318.1	7	39516055	39560041	NC_006089.5	2	111134283	111181425	19.99	47.2	1.09	0.12	17.35	21.66	1.35	0.43
rps20	NW_003338791.1	122018	127025	NC_041318.1	7	39481857	39485876	NC_006089.5	2	111204399	111207058	21.6	45.21	0.96	-0.05	15.53	23.12	1.61	0.68
mos	NW_003338791.1	113021	120293	NC_041318.1	7	39471054	39473211	NC_006089.5	2	111223762	111224811	25.02	33.54	0.62	-0.7	18.91	14.6	0.83	-0.26
plag1	NW_003338791.1	71345	109590	NC_041318.1	7	39426170	39456163	NC_006089.5	2	111228564	111284390	19.3	41.83	1	0	20.44	16.78	0.89	-0.18
sdr16c5	NW_003338791.1	27752	48687	NC_041318.1	7	39383489	39402989	NC_006089.5	2	111306862	111320568	16.69	40.39	1.11	0.16	22.13	19.45	0.95	-0.08
prpf4b	NW_003338794.1	1577981	1608203	NC_041318.1	7	67128033	67156644	NC_006089.5	2	65935604	65963245	17.75	42.24	1.1	0.13	21.43	21.48	1.08	0.11
pxdc1	NW_003338794.1	1394769	1433735	NC_041318.1	7	67247914	67285825	NC_006089.5	2	66063474	66086647	20.67	42.32	0.94	-0.08	23.12	23.38	1.09	0.12
bphl	NW_003338794.1	1004037	1044751	NC_041318.1	7	67555574	67568940	NC_006089.5	2	66284215	66312335	23.18	46.1	0.92	-0.13	19.22	14.65	0.82	-0.28
ripk1	NW_003338794.1	964782	998386	NC_041318.1	7	67572351	67595633	NC_006089.5	2	66321158	66342148	22.66	47.24	0.96	-0.06	19.42	22.01	1.22	0.29
dusp22	NW_003338794.1	835786	878821	NC_041318.1	7	67595359	67681496	NC_006089.5	2	66395552	66441520	22.32	38.64	0.8	-0.33	23.48	19.1	0.88	-0.19
irf4	NW_003338794.1	768742	801442	NC_041318.1	7	67722135	67741822	NC_006089.5	2	66440061	66470689	17.7	32.34	0.84	-0.25	16.3	18.53	1.23	0.29
exoc2	NW_003338794.1	642948	732799	NC_041318.1	7	67756249	67836151	NC_006089.5	2	66495915	66849738	18.65	39.06	0.96	-0.05	19.09	19.51	1.1	0.14
foxq1	NW_003338794.1	274957	276554	NC_041318.1	7	68053181	68057330	NC_006089.5	2	66861248	66863515	18.66	29.64	0.73	-0.45	18.82	12.75	0.73	-0.45
foxc1	NW_003338794.1	6833	9341	NC_041318.1	7	68253806	68256850	NC_006089.5	2	66980702	66982653	15.69	33.9	1	-0.01	12.76	6.72	0.57	-0.82
vps4b	NW_003338794.1	1980803	2013179	NC_041318.1	7	69155354	69177579	NC_006089.5	2	67779277	67798880	20.39	42.64	0.96	-0.05	18.05	23.12	1.38	0.47
kdsr	NW_003338794.1	2019819	2047750	NC_041318.1	7	69186748	69210821	NC_006089.5	2	67810325	67830942	26.14	55.37	0.98	-0.04	25.8	29.64	1.24	0.31
phlpp1	NW_003338812.1	124037	309950	NC_041318.1	7	69419309	69576745	NC_006089.5	2	67974972	68108561	18.7	41.13	1.01	0.02	21.53	20.85	1.04	0.06
zcchc2	NW_003338812.1	406332	435736	NC_041318.1	7	69640157	69666544	NC_006089.5	2	68131122	68176727	19.02	39.09	0.95	-0.08	19.69	18.69	1.02	0.03
tnfrsf11a	NW_003338812.1	446102	487103	NC_041318.1	7	69676214	69716777	NC_006089.5	2	68207173	68233708	18.31	39.43	0.99	-0.01	19.28	21.02	1.18	0.23
pign	NW_003338812.1	581012	751101	NC_041318.1	7	69784972	69872826	NC_006089.5	2	68316301	68418766	17.69	42.24	1.1	0.14	18.14	17.99	1.07	0.1
rnf152	NW_003338812.1	825909	947203	NC_041318.1	7	69941629	69991602	NC_006089.5	2	68467854	68516080	20.19	45.82	1.05	0.06	13.03	20.07	1.66	0.73
cdh20	NW_003338812.1	1130569	1222446	NC_041318.1	7	70124238	70297514	NC_006089.5	2	68583727	68927139	21.79	46.15	0.98	-0.04	26.8	26.79	1.08	0.11
ext1	NW_003338816.1	131964	396634	NC_041318.1	7	17488935	17794081	NC_006089.5	2	135873262	136036759	17.84	43.04	1.11	0.15	16.15	18.96	1.27	0.34
samd12	NW_003338816.1	441534	658499	NC_041318.1	7	17243150	17449991	NC_006089.5	2	136054633	136233926	18.16	33.41	0.85	-0.24	16.32	17.68	1.17	0.22
tnfrsf11b	NW_003338816.1	716554	733057	NC_041318.1	7	17031786	17142941	NC_006089.5	2	136321674	136339257	16.33	41.47	1.17	0.23	21.85	17.9	0.88	-0.18
colec10	NW_003338816.1	784454	810753	NC_041318.1	7	17044198	17072229	NC_006089.5	2	136385334	136405870	21.74	37.77	0.8	-0.32	17.2	21.37	1.34	0.42
mal2	NW_003338816.1	836768	863025	NC_041318.1	7	17010658	17032066	NC_006089.5	2	136421910	136433629	18.18	35.46	0.9	-0.15	20.53	17.27	0.91	-0.14
enpp2	NW_003338816.1	937793	1019529	NC_041318.1	7	16861646	16948972	NC_006089.5	2	136526177	136595899	17.1	41.45	1.12	0.16	18.79	18.5	1.06	0.09
dscc1	NW_003338816.1	1098239	1107857	NC_041318.1	7	16773122	16781567	NC_006089.5	2	136674573	136685477	18.85	35.13	0.86	-0.22	16.47	18.31	1.2	0.26
col14a1	NW_003338816.1	1255301	1386075	NC_041318.1	7	16491641	16650121	NC_006089.5	2	136788122	136908061	19.13	40.6	0.98	-0.03	18.33	18.84	1.11	0.15
mrpl13	NW_003338816.1	1397811	1427804	NC_041318.1	7	16450037	16482150	NC_006089.5	2	136911023	136937345	21.74	36.79	0.78	-0.36	19.85	18.82	1.02	0.03
mtbp	NW_003338816.1	1427758	1464269	NC_041318.1	7	16421550	16449943	NC_006089.5	2	136937390	136961483	19.45	38.26	0.91	-0.14	15.93	19.57	1.32	0.41
sntb1	NW_003338816.1	1467872	1511630	NC_041318.1	7	16313214	16421068	NC_006089.5	2	136964312	137072270	18.53	37.92	0.94	-0.08	17.57	19.74	1.21	0.28
has2	NW_003338816.1	1832683	1868568	NC_041318.1	7	16057092	16075649	NC_006089.5	2	137356484	137374390	17.47	38.36	1.01	0.02	20.72	18.72	0.97	-0.04
irx1	NW_003338839.1	774210	784023	NC_041318.1	7	83506385	83514085	NC_006089.5	2	87109992	87114778	16.48	34.11	0.95	-0.07	22.22	19.61	0.95	-0.07
riok1	NW_003338858.1	482139	506674	NC_041318.1	7	65873728	65894219	NC_006089.5	2	64598088	64612791	20.01	36.61	0.84	-0.25	18.13	18.47	1.1	0.14
ssr1	NW_003338858.1	461762	479941	NC_041318.1	7	65917021	65931004	NC_006089.5	2	64612806	64647744	21.39	42.08	0.91	-0.14	19.09	18.39	1.04	0.05
rreb1	NW_003338858.1	147652	322128	NC_041318.1	7	66035613	66164067	NC_006089.5	2	64645157	64767532	20.44	40.48	0.91	-0.13	17.65	18.87	1.15	0.21
gmds	NW_003338858.1	1220892	1472551	NC_041318.1	7	68273487	68583083	NC_006089.5	2	66989617	67383401	24.56	44.43	0.83	-0.26	21.56	18.97	0.95	-0.08
mylk4	NW_003338858.1	806305	984239	NC_041318.1	7	68729295	68760347	NC_006089.5	2	67514669	67598982	23.8	43.36	0.84	-0.25	20.47	22.94	1.21	0.27
wrnip1	NW_003338858.1	779752	808016	NC_041318.1	7	68795974	68835517	NC_006089.5	2	67588268	67613666	19.47	38.75	0.92	-0.13	15.83	22.22	1.51	0.6
piezo2	NW_003338866.1	1108933	1346612	NC_041318.1	7	51181439	51319356	NC_006089.5	2	97719562	98025242	19.71	42.85	1	0	20.37	19.78	1.05	0.07
napg	NW_003338866.1	1075860	1090084	NC_041318.1	7	51156320	51167890	NC_006089.5	2	98050737	98065196	19.18	45.26	1.09	0.12	19.73	19.16	1.05	0.07
apcdd1	NW_003338866.1	811614	855536	NC_041318.1	7	50936976	50969905	NC_006089.5	2	98307894	98338734	21.18	36.41	0.79	-0.34	20.29	22.37	1.19	0.25
vapa	NW_003338866.1	761579	799306	NC_041318.1	7	50900372	50928798	NC_006089.5	2	98344623	98375828	16.06	40.49	1.16	0.22	22.52	15.83	0.76	-0.4
rab31	NW_003338866.1	691813	746606	NC_041318.1	7	50853036	50895570	NC_006089.5	2	98390917	98450441	30.26	51.18	0.78	-0.36	27.98	29.44	1.13	0.18
ppp4r1	NW_003338866.1	619681	659951	NC_041318.1	7	50806479	50840611	NC_006089.5	2	98466312	98526241	15.57	40.9	1.21	0.28	18.44	21.56	1.26	0.33
ralbp1	NW_003338866.1	579804	617456	NC_041318.1	7	50777369	50805873	NC_006089.5	2	98528471	98559636	18.23	40.74	1.03	0.04	18.26	17.9	1.06	0.08
ankrd12	NW_003338866.1	491979	570177	NC_041318.1	7	50722247	50771934	NC_006089.5	2	98582913	98645736	20.4	41.5	0.94	-0.09	22.31	21.16	1.02	0.03
ndufv2	NW_003338866.1	461480	485052	NC_041318.1	7	50701620	50718015	NC_006089.5	2	98648733	98662613	22.87	37.24	0.75	-0.41	19.56	18.05	0.99	-0.01
mtcl1	NW_003338866.1	281954	405633	NC_041318.1	7	50558557	50653714	NC_006089.5	2	98749080	98850624	17.25	43.76	1.17	0.23	18.98	19.84	1.13	0.17
rab12	NW_003338866.1	229106	248224	NC_041318.1	7	50514578	50536663	NC_006089.5	2	98873081	98897508	16.9	41.86	1.14	0.19	17.78	18.28	1.11	0.15
[truncated: 15,306 more rows]
