# Supplementary material for: Heteromorphic ZZ/ZW sex chromosomes sharing gene content with mammalian XX/XY are conserved in Madagascan chameleons of the genus Furcifer
Source: Sci Rep. 2024 Feb 28;14:4898. doi: 10.1038/s41598-024-55431-9 (PMC10901801; doi:10.1038/s41598-024-55431-9)
Supplement: Supplementary file 5 — Supplementary Table 4. [file 41598_2024_55431_MOESM5_ESM.xlsx]

## Sheet: Sheet1
Table S4: Primers and qPCR values.
Gene name	Gene symbol	Position in GGA genome	Start	End	Forward primer	Reverse primer	Primer name	Brookesia therezieni	Calumma glawi	Calumma parsonii	Chamaeleo calyptratus	Furcifer campani	Furcifer labordi	Furcifer lateralis	Furcifer oustaleti	Furcifer pardalis	Furcifer rhinoceratus	Furcifer viridis	Kinyongia boehmei	Trioceros johnstoni
MDS1 and EVI1 complex locus	mecom	GGA 9	19662695	19985045	AGGAGATTTTGTGAGGGCAAGA	GCTGTTGGAAAGGTAAGACCAG	mecom_5	-	-	-	-	-	-	-	-	-	-	-	-	-
Tetratricopeptide repeat, ankyrin repeat and coiled-coil containing 2	tanc	GGA 27	2114099	2287922	CCGAAAGGGAGACAGGAACTAC	TGGCAAAATGGACAACACAACC	tanc_2_2	-	-	0.77	0.83	1.11	0.97	1.18	1.09	0.95	0.78	1.15	1.12	1.03
Mitochondrial inner membrane protein	immt	GGA 4q	84991534	85004412	GTGTTTTGTTTGTTGGTGGAGGAG	ACTTACTGGTTTCTTTGGTGTTGGA	IMMT_2	-	-	1.03	0.95	1.02	1.02	1.24	1.21	1.25	0.7	1	0.92	-
G protein-coupled receptor 83	gpr83l	GGA 4p	283331	307779	TCCTTGAGATGACCGTTGGG	TTAGGGAGGCACACCATTCG	gpr83_4_23	-	-	-	0.82	0.47	0.67	0.56	0.44	0.43	0.66	0.45	-	1.06
oligophrenin 1	ophn1	GGA 4p	455827	502135	GAGTTGGATCAGGTGGCATGA	AGCTCACCTTTCAAGGGTCTC	ophn1_9_155	-	-	-	-	0.62	0.63	0.48	0.48	0.51	0.51	0.47	-	-
Bombesin-like receptor 3	brs3	GGA 4p	4278246	4287516	AAATCGATGCAGACAGTCCC	CCAAACAGCCAGGTATCCACA	brs3_48	0.89	-	0.87	0.8	0.37	0.45	-	0.54	0.7	1.15	1.08	0.95	-
Coagulation factor IX	f9	GGA 4p	4966586	4979338	AGGTACACCTGCTTAACCGTG	CGATCACTTGCCTGCAACAAT	f9_7_20	-	-	1.14	1	-	0.36	0.4	0.51	0.41	0.51	0.29	1.06	0.88
NTF2-related export protein 1	nxt2	GGA 4p	13763932	13772425	GCGCGGGGGATATTGTTCA	GGAAGGCACGGGAGTTACTG	nxt2_4_110	-	-	-	-	1	0.53	0.42	0.57	0.58	0.33	0.39	-	-
Interleukin 1 receptor accessory protein-like 2	il1rapl2	GGA 4p	16802437	17140486	AAAACAGATGCTAGGCACCAGA	AATGGTCCCCAATAGGTTTCCT	il1rapl2_5_230	-	0.84	-	-	1.02	0.54	0.5	0.51	0.2	0.19	0.48	0.9	0.89
Transmembrane protein 185B	tmem185b	GGA 4p	18001132	18010826	TCTTAAACCTTTGCTGTCTTGATGC	TCTAAACCTGGAAAGTAGCAAGGA	tmem185a_3_97	-	-	-	-	1.07	1.14	0.52	0.54	0.38	-	0.42	0.83	1.36
